# Supplementary material for: VDR is an essential regulator of hair follicle regression through the progression of cell death
Source: Life Sci Alliance. 2023 Sep 6;6(11):e202302014. doi: 10.26508/lsa.202302014 (PMC10485823; doi:10.26508/lsa.202302014)
Supplement: Supplementary file 3 [file LSA-2023-02014_TableS1.xlsx]

## Sheet: Sheet1
Markers of each cluster
gene	p_val	avg_log2FC	pct.1	pct.2	p_val_adj	cluster
Lor	7.27032e-114	0.331925	0.998	0.959	9.21223e-110	0
mt-Rnr2	2.53484e-87	0.637662	0.998	0.995	3.21189e-83	0
Lce1m	2.87005e-69	0.430979	0.76	0.588	3.63664e-65	0
Krtdap	8.07935e-63	0.447454	1	0.994	1.02373e-58	0
mt-Rnr1	2.25876e-53	0.986489	0.819	0.821	2.86207e-49	0
Krt10	2.04129e-46	0.427453	1	0.996	2.58652e-42	0
Ly6g6c	1.33904e-38	0.773215	0.946	0.862	1.6967e-34	0
Krt77	2.77975e-38	0.386756	0.998	0.987	3.52222e-34	0
Lce1c	2.87686e-38	0.813538	0.305	0.15	3.64528e-34	0
Mapk1	6.18755e-37	0.278043	0.097	0.298	7.84024e-33	0
Hspb1	1.57896e-35	0.624886	0.939	0.901	2.0007e-31	0
Dmkn	4.95105e-33	0.387526	0.997	0.978	6.27347e-29	0
Lce1a2	2.67867e-32	0.496332	0.339	0.196	3.39414e-28	0
Elovl4	6.81981e-30	0.478442	0.763	0.696	8.64138e-26	0
Rpl36al	7.82314e-29	0.352725	0.116	0.308	9.9127e-25	0
Scel	3.36734e-28	0.257685	0.162	0.365	4.26676e-24	0
Chl1	4.91572e-28	0.263402	0.199	0.415	6.22871e-24	0
Cacybp	1.04779e-27	0.476577	0.095	0.259	1.32766e-23	0
Sf3b1	2.79296e-27	0.300154	0.113	0.287	3.53897e-23	0
Sbsn	3.38646e-27	0.357862	0.998	0.979	4.29098e-23	0
Uqcrfs1	4.82569e-26	0.256415	0.105	0.272	6.11463e-22	0
Mia2	2.51381e-25	0.42152	0.113	0.278	3.18525e-21	0
Prnp	7.23607e-25	0.302197	0.193	0.393	9.16883e-21	0
Flg2	1.56011e-24	0.706337	0.722	0.624	1.97681e-20	0
Camsap3	1.98172e-24	0.289916	0.102	0.261	2.51104e-20	0
Osbpl1a	2.30828e-24	0.288504	0.133	0.304	2.92482e-20	0
Rab7	2.22821e-23	0.343169	0.157	0.34	2.82337e-19	0
Oaz1	2.24764e-23	0.296307	0.263	0.488	2.84799e-19	0
Ndel1	3.0906e-23	0.2553	0.156	0.331	3.9161e-19	0
Pdzd2	4.16867e-23	0.254689	0.114	0.275	5.28212e-19	0
Atp5c1	5.72157e-23	0.295437	0.16	0.341	7.2498e-19	0
Mocs2	9.61194e-22	0.277482	0.159	0.328	1.21793e-17	0
Hsbp1	1.31393e-21	0.394743	0.13	0.291	1.66488e-17	0
Plxdc2	1.71362e-21	0.316082	0.188	0.369	2.17132e-17	0
Psmb7	2.2232e-21	0.271683	0.129	0.289	2.81702e-17	0
Tead1	2.99264e-21	0.257623	0.126	0.28	3.79198e-17	0
Itsn2	9.15465e-21	0.393009	0.114	0.263	1.15999e-16	0
Psmc6	3.18181e-20	0.296045	0.127	0.281	4.03167e-16	0
Ran	4.42416e-20	0.295714	0.114	0.257	5.60586e-16	0
Paip2	7.93132e-20	0.273104	0.23	0.428	1.00498e-15	0
Clip4	1.78671e-19	0.25133	0.277	0.483	2.26394e-15	0
Etfa	2.59731e-19	0.375045	0.18	0.345	3.29105e-15	0
Cox5a	3.19289e-19	0.251738	0.136	0.289	4.04571e-15	0
Swi5	3.43364e-19	0.266661	0.121	0.268	4.35077e-15	0
Rtn3	4.48138e-19	0.271533	0.202	0.378	5.67836e-15	0
Lsr	9.23214e-19	0.251589	0.208	0.383	1.1698e-14	0
Baiap2	9.99044e-19	0.304807	0.123	0.267	1.26589e-14	0
Dsc1	1.65868e-18	0.324271	0.119	0.258	2.10171e-14	0
Ndufb8	5.40566e-18	0.36548	0.185	0.355	6.84952e-14	0
Psmb6	1.56662e-17	0.298087	0.179	0.342	1.98506e-13	0
Sytl1	2.49279e-17	0.399429	0.121	0.255	3.15861e-13	0
Evpl	3.97287e-17	0.272489	0.23	0.401	5.03403e-13	0
Fgfbp1	4.15679e-17	0.307193	0.131	0.271	5.26707e-13	0
Rnf11	5.27996e-17	0.383067	0.134	0.27	6.69024e-13	0
D8Ertd738e	7.69183e-17	0.257218	0.157	0.309	9.74632e-13	0
Spcs2	1.44106e-16	0.384558	0.17	0.323	1.82597e-12	0
Rora	2.10343e-16	0.311673	0.337	0.529	2.66525e-12	0
Arhgef5	6.20664e-16	0.332383	0.164	0.311	7.86444e-12	0
Nme1	9.25755e-16	0.30098	0.123	0.252	1.17302e-11	0
Eloc	1.47526e-15	0.365996	0.145	0.285	1.8693e-11	0
Cyb5a	1.72838e-15	0.273986	0.198	0.352	2.19002e-11	0
Emb	1.98668e-15	0.260412	0.195	0.351	2.51732e-11	0
Fis1	5.01051e-15	0.300375	0.185	0.339	6.34882e-11	0
Psma6	9.0926e-15	0.335162	0.165	0.304	1.15212e-10	0
Calm4	1.52883e-14	0.376378	0.951	0.92	1.93718e-10	0
Skint5	2.7655e-14	0.327841	0.154	0.291	3.50417e-10	0
Scd1	5.09902e-14	0.683527	0.479	0.432	6.46096e-10	0
Psmb3	5.20198e-14	0.491751	0.179	0.328	6.59143e-10	0
Atp6v0e	5.55903e-14	0.351048	0.243	0.411	7.04384e-10	0
Ptgr1	5.96089e-14	0.35096	0.274	0.449	7.55305e-10	0
Abca12	1.10199e-13	0.367507	0.178	0.321	1.39633e-09	0
Atp6v1f	1.22168e-13	0.362815	0.169	0.304	1.54799e-09	0
Skint10	1.23621e-13	0.287371	0.183	0.323	1.5664e-09	0
Brk1	1.31845e-13	0.256456	0.134	0.256	1.6706e-09	0
Tmbim6	1.68408e-13	0.312493	0.291	0.467	2.1339e-09	0
Asprv1	2.13702e-13	0.274219	0.76	0.714	2.70782e-09	0
Hspa5	2.18222e-13	0.513486	0.236	0.393	2.76509e-09	0
Zfp706	6.31568e-13	0.490874	0.328	0.516	8.00259e-09	0
Tmem43	8.11694e-13	0.284501	0.149	0.273	1.0285e-08	0
Sec11c	1.38635e-12	0.435387	0.167	0.301	1.75664e-08	0
Hebp2	1.58742e-12	0.275163	0.338	0.496	2.01142e-08	0
Gabarap	4.59336e-12	0.452855	0.253	0.42	5.82025e-08	0
Dapl1	5.23477e-12	0.379529	0.897	0.88	6.63297e-08	0
Sptlc3	5.29897e-12	0.724017	0.164	0.292	6.71432e-08	0
Acsbg1	5.47944e-12	0.455785	0.193	0.326	6.94299e-08	0
Rpl9	8.6309e-12	0.419095	0.457	0.685	1.09362e-07	0
Ldha	9.87293e-12	0.30112	0.196	0.331	1.251e-07	0
Eif6	1.30068e-11	0.384373	0.274	0.436	1.64809e-07	0
Gjb4	1.51609e-11	0.413787	0.174	0.3	1.92103e-07	0
Grhl1	2.55702e-11	0.456872	0.3	0.464	3.24e-07	0
S100a16	6.09403e-11	0.338345	0.382	0.562	7.72174e-07	0
Plaat3	6.46529e-11	0.329867	0.159	0.277	8.19217e-07	0
Sdr16c5	6.60577e-11	0.327506	0.16	0.277	8.37018e-07	0
Sptssa	8.2155e-11	0.33118	0.337	0.506	1.04099e-06	0
Tesc	1.28903e-10	0.453314	0.179	0.298	1.63333e-06	0
Macf1	2.41075e-10	0.84958	0.258	0.41	3.05466e-06	0
Kctd12	3.30733e-10	0.324163	0.208	0.339	4.19072e-06	0
Smagp	6.92181e-10	0.712776	0.199	0.323	8.77063e-06	0
Naca	1.04088e-09	0.25914	0.476	0.669	1.3189e-05	0
Tuba8	1.35864e-09	0.367744	0.168	0.278	1.72154e-05	0
Acer1	1.40336e-09	0.322887	0.248	0.385	1.7782e-05	0
Lypd3	1.8389e-09	0.314189	0.323	0.477	2.33007e-05	0
Rab25	2.97534e-09	0.265307	0.278	0.418	3.77006e-05	0
mt-Co1	3.27676e-09	0.465886	0.379	0.563	4.15199e-05	0
Defb1	4.49281e-09	0.554246	0.184	0.304	5.69283e-05	0
Crabp2	5.60057e-09	0.468957	0.212	0.327	7.09649e-05	0
Prdx1	6.03405e-09	0.271527	0.388	0.558	7.64575e-05	0
Atp5d	8.94274e-09	0.409372	0.365	0.531	0.000113313	0
Map1lc3a	9.0014e-09	0.285886	0.372	0.551	0.000114057	0
Susd2	2.82154e-08	0.414581	0.262	0.402	0.000357518	0
Prxl2b	2.84056e-08	0.253928	0.265	0.395	0.000359927	0
Csnk2b	3.77478e-08	0.405191	0.302	0.453	0.000478303	0
Ddit4	4.13612e-08	0.432756	0.157	0.254	0.000524088	0
Pla2g2f	6.27414e-08	0.349334	0.326	0.471	0.000794996	0
Ctnnbip1	9.61664e-08	0.538736	0.174	0.275	0.00121852	0
Pof1b	1.94501e-07	0.480426	0.408	0.561	0.00246452	0
Sh3bgrl3	2.05464e-07	0.437339	0.221	0.336	0.00260343	0
Them5	2.60294e-07	0.588327	0.247	0.371	0.00329818	0
BC064078	4.03284e-07	0.451643	0.189	0.291	0.00511001	0
Dbi	4.28071e-07	0.25714	0.469	0.637	0.00542409	0
Tuba1a	4.65455e-07	0.656524	0.218	0.332	0.00589778	0
Eppk1	1.13461e-06	0.642565	0.212	0.324	0.0143767	0
Urah	3.18401e-06	0.355679	0.379	0.533	0.0403446	0
Crip2	3.50227e-06	0.534245	0.394	0.552	0.0443772	0
Pycard	6.27307e-06	0.32854	0.379	0.526	0.079486	0
Dynll1	8.85926e-06	0.551641	0.718	0.767	0.112256	0
Ly6g6e	1.98305e-05	0.607952	0.191	0.285	0.251272	0
Nccrp1	5.90428e-05	0.729079	0.46	0.452	0.748131	0
Hal	0.000103035	0.265415	0.429	0.538	1	0
Gjb5	0.00013579	0.547654	0.277	0.38	1	0
Cdsn	0.000163409	0.54898	0.537	0.535	1	0
Tubb4b	0.000207795	0.285206	0.466	0.591	1	0
Klk5	0.000317164	0.494148	0.349	0.456	1	0
Dsp	0.000341904	0.359045	0.929	0.948	1	0
Trim2	0.000381975	0.270528	0.421	0.55	1	0
Lgals3	0.000385604	0.466874	0.821	0.832	1	0
Dgat2	0.00040522	0.53893	0.384	0.501	1	0
Rarres1	0.000688919	0.710438	0.182	0.255	1	0
Ivl	0.00116806	0.268252	0.299	0.38	1	0
Gm94	0.00121026	0.51111	0.65	0.659	1	0
Dkkl1	0.00136695	0.399517	0.331	0.425	1	0
mt-Nd4	0.00151849	0.436131	0.435	0.585	1	0
Itm2b	0.00196592	0.300061	0.909	0.917	1	0
Tecr	0.00198902	0.449444	0.357	0.474	1	0
Perp	0.00202673	0.29707	0.923	0.937	1	0
Tacstd2	0.00208823	0.272198	0.528	0.653	1	0
Cnfn	0.00397185	0.309051	0.487	0.482	1	0
Ndufa4	0.00408949	0.475364	0.429	0.552	1	0
Csta1	0.00503617	0.426557	0.271	0.354	1	0
Apoe	1.97413e-102	0.983059	0.979	0.86	2.50142e-98	1
Cst6	3.11819e-98	1.121	0.944	0.78	3.95105e-94	1
Krt17	1.48728e-73	0.791636	0.844	0.555	1.88454e-69	1
Ccl27a	1.08654e-64	1.03543	0.794	0.557	1.37675e-60	1
mt-Rnr2	2.48894e-55	0.599165	0.998	0.995	3.15373e-51	1
Defb6	9.30018e-45	1.21118	0.495	0.277	1.17843e-40	1
Krt15	3.42257e-40	0.461438	0.969	0.866	4.33673e-36	1
Crct1	6.77875e-39	0.339681	0.785	0.632	8.58936e-35	1
Krt5	3.17904e-38	0.573457	0.802	0.58	4.02817e-34	1
Krt79	5.59591e-35	0.927312	0.571	0.361	7.09058e-31	1
CT010467.1	4.72863e-34	0.405703	1	0.997	5.99165e-30	1
Rpl41	4.54003e-31	0.616659	0.867	0.834	5.75267e-27	1
Sprr1a	9.556e-28	1.00317	0.393	0.227	1.21084e-23	1
Krt14	2.84128e-26	0.338882	0.775	0.588	3.60019e-22	1
Rps14	3.41033e-25	0.517577	0.895	0.859	4.32123e-21	1
Rps24	1.56946e-23	0.653136	0.869	0.844	1.98866e-19	1
Rps20	1.97779e-21	0.694151	0.825	0.795	2.50605e-17	1
Rps18	3.44955e-21	0.701667	0.802	0.778	4.37092e-17	1
Rps21	9.47911e-19	0.896669	0.64	0.607	1.2011e-14	1
S100a6	5.23272e-18	0.861832	0.383	0.26	6.63038e-14	1
Rps19	6.65447e-17	0.481305	0.865	0.845	8.43187e-13	1
Wapl	3.30327e-16	0.42163	0.144	0.307	4.18558e-12	1
Psma2	1.78315e-15	0.264567	0.169	0.329	2.25943e-11	1
Srrm1	4.11488e-15	0.316565	0.159	0.315	5.21397e-11	1
Rpl37a	5.10875e-15	0.567783	0.762	0.73	6.4733e-11	1
Fxyd3	1.28419e-13	0.630411	0.651	0.593	1.6272e-09	1
mt-Rnr1	1.35774e-13	0.471382	0.807	0.823	1.72039e-09	1
Rpl36	4.47171e-13	0.529086	0.684	0.676	5.66611e-09	1
Rpl23a	5.06813e-12	0.621312	0.731	0.718	6.42182e-08	1
Rps26	5.59535e-12	0.459072	0.766	0.753	7.08987e-08	1
App	1.84921e-11	0.29288	0.282	0.456	2.34313e-07	1
Rpl8	5.94903e-11	0.508682	0.821	0.789	7.53801e-07	1
Dst	3.67157e-10	0.643132	0.501	0.409	4.65225e-06	1
Rps15	1.27099e-09	0.603489	0.713	0.705	1.61047e-05	1
Rpl32	2.68822e-09	0.377785	0.813	0.798	3.40625e-05	1
Chmp2b	4.18742e-09	0.369064	0.164	0.285	5.30588e-05	1
Sfpq	4.31792e-09	0.277962	0.138	0.25	5.47123e-05	1
Sf3b6	6.4068e-09	0.300301	0.151	0.265	8.11806e-05	1
Wdr89	8.85984e-09	0.73914	0.552	0.552	0.000112263	1
Rpl21	9.53059e-09	0.424162	0.771	0.787	0.000120762	1
Junb	1.11126e-08	0.695343	0.442	0.389	0.000140807	1
Rps15a	1.1493e-08	0.584152	0.62	0.618	0.000145628	1
Rpl9-ps6	2.10522e-08	0.265541	0.154	0.278	0.000266752	1
Laptm4a	2.26795e-08	0.272523	0.248	0.386	0.000287372	1
Rps12	4.19659e-08	0.359678	0.731	0.725	0.00053175	1
Rpl23	6.06084e-08	0.43365	0.757	0.751	0.000767969	1
Rpl28	5.11857e-07	0.635226	0.578	0.577	0.00648573	1
Rpl37rt	1.24798e-06	0.568435	0.517	0.533	0.0158131	1
Higd1a	2.88232e-06	0.250076	0.2	0.312	0.0365219	1
Rps10	3.04712e-06	0.700725	0.533	0.547	0.03861	1
Jun	3.13845e-06	0.478061	0.492	0.432	0.0397673	1
Rplp2	3.53686e-06	0.38798	0.725	0.738	0.0448156	1
Elob	3.86278e-06	0.288213	0.241	0.364	0.0489452	1
Ndufa7	4.28719e-06	0.274464	0.187	0.294	0.0543229	1
Rps5	4.59105e-06	0.441012	0.746	0.739	0.0581733	1
Rpl22l1	5.50937e-06	0.25348	0.225	0.341	0.0698092	1
Rps27	5.88944e-06	0.427159	0.663	0.68	0.0746251	1
Rps9	7.09831e-06	0.317777	0.778	0.771	0.0899427	1
Hnrnpk	9.47193e-06	0.268982	0.269	0.391	0.120019	1
Fau	9.8649e-06	0.454744	0.681	0.68	0.124998	1
Cox7a2	1.02837e-05	0.269707	0.269	0.396	0.130304	1
Rps3	1.05997e-05	0.347998	0.749	0.731	0.134309	1
Pgls	1.87047e-05	0.308622	0.201	0.295	0.237007	1
Srsf5	2.29929e-05	0.471073	0.319	0.446	0.291343	1
Gm11808	2.78542e-05	0.281911	0.163	0.261	0.352941	1
Tle5	5.28536e-05	0.275044	0.17	0.252	0.669707	1
Rps7	8.10271e-05	0.41217	0.714	0.729	1	1
Col17a1	0.000106637	0.5752	0.325	0.278	1	1
Fth1	0.00011881	0.477457	0.465	0.438	1	1
Tomm7	0.00016404	0.298512	0.178	0.267	1	1
Atp5a1	0.000165913	0.269165	0.285	0.391	1	1
Cenpb	0.000241095	0.293102	0.199	0.281	1	1
Atp5o	0.000342691	0.36152	0.29	0.4	1	1
1810058I24Rik	0.000423844	0.33566	0.243	0.337	1	1
Nfib	0.000431954	0.254828	0.269	0.371	1	1
Atp6v0e	0.000516577	0.353102	0.279	0.383	1	1
Ndufa3	0.000524925	0.304364	0.186	0.27	1	1
Tmsb4x	0.000720322	0.397562	0.608	0.613	1	1
Rps23	0.000802373	0.32839	0.721	0.73	1	1
Rps13	0.000830971	0.464992	0.594	0.609	1	1
Arglu1	0.00152029	0.374256	0.216	0.297	1	1
Gm9794	0.00152673	0.297649	0.194	0.285	1	1
Rpl36a	0.0015707	0.536474	0.522	0.552	1	1
Rack1	0.0016046	0.287571	0.646	0.642	1	1
Rps28	0.00221925	0.450799	0.594	0.649	1	1
Dynlrb1	0.0034705	0.314622	0.305	0.403	1	1
S100a11	0.00366687	0.422794	0.609	0.649	1	1
Cox8a	0.00441848	0.363204	0.263	0.358	1	1
Ppp1r14b	0.00746094	0.486379	0.204	0.275	1	1
Atp1b3	0.0085031	0.484477	0.265	0.348	1	1
Rpl39	0.00932145	0.381281	0.573	0.625	1	1
B2m	0.00989755	0.36151	0.689	0.702	1	1
Krt15	3.03352e-125	1.3372	0.985	0.87	3.84378e-121	2
Krt5	1.83879e-115	1.47488	0.926	0.573	2.32993e-111	2
Col17a1	7.14787e-115	1.48568	0.658	0.225	9.05706e-111	2
Dst	1.39863e-109	1.45051	0.801	0.364	1.77221e-105	2
Ccnd2	4.80891e-103	1.35146	0.566	0.173	6.09337e-99	2
Slc6a6	5.63085e-97	1.17182	0.475	0.129	7.13485e-93	2
Ccl27a	2.50546e-94	1.17378	0.906	0.553	3.17467e-90	2
Tns4	2.25187e-86	1.30682	0.449	0.127	2.85335e-82	2
Apoe	2.71701e-85	1.19427	0.988	0.866	3.44272e-81	2
Txnip	2.60057e-83	1.12104	0.789	0.428	3.29518e-79	2
Hmgb1	1.22939e-81	1.10232	0.789	0.408	1.55776e-77	2
Nfib	8.47603e-77	1.05194	0.666	0.298	1.074e-72	2
Malat1	2.16729e-76	0.921016	0.995	0.993	2.74618e-72	2
Clca3a2	1.31467e-75	1.08998	0.737	0.382	1.66581e-71	2
S100a6	9.85042e-75	1.11911	0.594	0.232	1.24815e-70	2
Krt14	1.376e-70	1.09675	0.868	0.584	1.74353e-66	2
Marcks	2.81696e-70	0.908308	0.339	0.085	3.56937e-66	2
Fbxo32	1.33488e-66	0.955137	0.311	0.075	1.69143e-62	2
Sox9	3.74071e-65	1.06468	0.38	0.115	4.73985e-61	2
Golim4	4.66891e-65	1.26496	0.454	0.166	5.91598e-61	2
Ptn	8.49594e-62	1.16895	0.304	0.078	1.07652e-57	2
Tcf4	1.35558e-57	0.736321	0.326	0.094	1.71765e-53	2
Fcgbp	2.87708e-56	0.982974	0.322	0.093	3.64555e-52	2
Slc38a2	3.12117e-56	1.12936	0.401	0.141	3.95484e-52	2
Glul	5.88669e-56	0.938872	0.431	0.158	7.45902e-52	2
Atrx	8.57828e-55	1.07759	0.64	0.335	1.08695e-50	2
Fth1	2.67078e-54	0.877032	0.717	0.398	3.38415e-50	2
Xist	5.58569e-54	0.582122	0.368	0.117	7.07763e-50	2
Rps10	6.44502e-54	0.76827	0.799	0.502	8.16649e-50	2
Ncl	8.01872e-54	0.773347	0.85	0.555	1.01605e-49	2
Gas5	8.47133e-54	0.804313	0.691	0.366	1.0734e-49	2
Tgfbi	9.14139e-54	0.755603	0.372	0.125	1.1583e-49	2
Ybx1	6.82716e-53	0.873172	0.674	0.362	8.65069e-49	2
Sema3c	1.64063e-51	0.716415	0.275	0.074	2.07884e-47	2
Npm1	2.71888e-51	0.762162	0.76	0.444	3.4451e-47	2
Btg1	4.37813e-50	0.546148	0.507	0.219	5.54753e-46	2
Il11ra1	1.29562e-49	0.907808	0.322	0.1	1.64169e-45	2
Trp63	1.88954e-49	0.71183	0.51	0.227	2.39423e-45	2
Nfic	1.94702e-49	0.621628	0.273	0.075	2.46707e-45	2
2410006H16Rik	2.41496e-49	0.744583	0.329	0.107	3.05999e-45	2
Net1	1.76558e-48	0.659	0.605	0.314	2.23717e-44	2
Ptms	2.58819e-48	0.754789	0.625	0.326	3.2795e-44	2
Nfix	1.15463e-47	1.02139	0.559	0.279	1.46303e-43	2
Pabpc1	4.57365e-47	0.697628	0.878	0.641	5.79527e-43	2
Rpl37a	1.18843e-46	0.608922	0.918	0.706	1.50587e-42	2
Jun	1.935e-46	0.901766	0.692	0.402	2.45184e-42	2
Cavin1	2.29757e-46	0.637968	0.278	0.08	2.91125e-42	2
Cxcl14	2.32772e-46	0.855088	0.421	0.169	2.94945e-42	2
Mt2	3.95893e-46	0.916876	0.484	0.211	5.01636e-42	2
Foxp1	2.68508e-45	0.89328	0.326	0.112	3.40227e-41	2
Crim1	3.27349e-45	0.774099	0.25	0.068	4.14784e-41	2
Hnrnpu	3.35265e-44	0.834934	0.658	0.398	4.24814e-40	2
Rps28	9.62755e-44	0.63459	0.852	0.602	1.21991e-39	2
Morf4l1	1.62435e-43	0.660434	0.442	0.193	2.05821e-39	2
Atp1a1	2.98621e-43	0.953688	0.357	0.135	3.78383e-39	2
Sox4	1.12468e-42	0.717119	0.304	0.1	1.42508e-38	2
S100a10	1.55336e-42	0.706912	0.577	0.296	1.96826e-38	2
Tspo	1.68654e-41	0.823641	0.253	0.075	2.13702e-37	2
Smarca2	2.03262e-41	0.849146	0.336	0.123	2.57554e-37	2
Ucp2	4.25238e-41	0.925988	0.391	0.161	5.38819e-37	2
Sostdc1	7.89043e-41	0.857355	0.306	0.107	9.99796e-37	2
Fgfr2	1.09192e-40	0.637735	0.257	0.077	1.38357e-36	2
Rps4x	4.2128e-40	0.636796	0.896	0.707	5.33804e-36	2
Eef1a1	4.56939e-40	0.561127	0.975	0.895	5.78987e-36	2
Ktn1	8.10821e-40	0.765598	0.653	0.384	1.02739e-35	2
Rps12	2.03053e-39	0.600981	0.908	0.696	2.57288e-35	2
Rpl6	3.67213e-39	0.59964	0.873	0.65	4.65296e-35	2
Rock2	1.02866e-38	0.791824	0.262	0.085	1.30342e-34	2
Set	1.32528e-38	0.681303	0.594	0.329	1.67926e-34	2
Acin1	7.78073e-38	0.979841	0.429	0.201	9.85897e-34	2
Rps20	1.10964e-37	0.577417	0.936	0.779	1.40602e-33	2
Ttc3	1.81904e-37	0.852537	0.436	0.204	2.3049e-33	2
Pik3r1	2.30827e-37	0.752004	0.375	0.16	2.92481e-33	2
Bcl11b	3.41616e-37	0.632157	0.535	0.289	4.32862e-33	2
Zbtb16	3.57069e-37	0.957404	0.283	0.099	4.52443e-33	2
Smc4	1.02504e-36	0.881823	0.362	0.15	1.29883e-32	2
Nap1l1	8.24744e-36	0.791809	0.373	0.163	1.04503e-31	2
Anp32b	9.88252e-36	0.860091	0.584	0.323	1.25221e-31	2
Eif3a	3.01e-35	0.638316	0.776	0.512	3.81397e-31	2
Rps9	3.42433e-35	0.575043	0.908	0.75	4.33896e-31	2
Rps21	4.44678e-35	0.492684	0.824	0.578	5.63451e-31	2
Tmsb4x	4.80881e-35	0.660789	0.794	0.581	6.09325e-31	2
Nop53	5.75433e-35	0.669158	0.579	0.331	7.29132e-31	2
Rplp2	8.4358e-35	0.547822	0.906	0.707	1.0689e-30	2
Reep5	1.07161e-34	0.678724	0.495	0.257	1.35784e-30	2
Rbm39	1.11443e-34	0.760338	0.699	0.437	1.41209e-30	2
Dek	1.25211e-34	0.642035	0.62	0.367	1.58655e-30	2
Ftl1	1.44964e-34	0.549405	0.327	0.131	1.83684e-30	2
Rpl38	1.63273e-34	0.478233	0.775	0.527	2.06884e-30	2
Aqp3	1.71862e-34	0.442536	0.253	0.083	2.17767e-30	2
Rps27	1.75566e-34	0.57894	0.845	0.648	2.22459e-30	2
Zfp36l2	1.85114e-34	0.891572	0.286	0.108	2.34558e-30	2
Wdr89	3.4926e-34	0.530458	0.762	0.517	4.42547e-30	2
Rps15	3.6111e-34	0.6015	0.87	0.68	4.57563e-30	2
Foxn3	1.25022e-33	0.758872	0.428	0.208	1.58415e-29	2
Tfap2b	2.57009e-33	0.95142	0.273	0.101	3.25656e-29	2
Rp9	9.83177e-33	0.644023	0.278	0.105	1.24578e-28	2
Klf9	1.08699e-32	0.598716	0.375	0.168	1.37732e-28	2
Nsa2	1.69159e-32	0.639573	0.447	0.225	2.14342e-28	2
Nedd4	1.98414e-32	0.981188	0.347	0.153	2.51411e-28	2
Bclaf1	2.0958e-32	0.83251	0.37	0.168	2.65559e-28	2
Rps3a1	4.58549e-32	0.529282	0.933	0.812	5.81028e-28	2
Rpl3	4.95427e-32	0.559278	0.931	0.778	6.27756e-28	2
Rpl8	2.69856e-31	0.526401	0.914	0.775	3.41935e-27	2
Gja1	2.92999e-31	0.826514	0.283	0.112	3.71259e-27	2
Prpf4b	2.96916e-31	0.438361	0.433	0.212	3.76223e-27	2
Rps8	3.53874e-31	0.44219	0.974	0.877	4.48393e-27	2
Rpl30	3.94098e-31	0.416574	0.788	0.542	4.99362e-27	2
Pnn	5.90577e-31	0.576517	0.406	0.198	7.48321e-27	2
Rps19	8.07287e-31	0.579822	0.936	0.834	1.02291e-26	2
Col7a1	8.09433e-31	0.610262	0.253	0.09	1.02563e-26	2
Hmgcs2	9.44983e-31	0.562246	0.304	0.123	1.19739e-26	2
Hnrnpa1	1.26042e-30	0.576731	0.362	0.164	1.59708e-26	2
Hnrnpm	1.87605e-30	0.589138	0.558	0.324	2.37714e-26	2
Filip1l	3.42658e-30	0.666841	0.405	0.198	4.34182e-26	2
Snrnp70	3.69796e-30	0.527934	0.462	0.239	4.68568e-26	2
Arid4b	4.1776e-30	0.769391	0.426	0.214	5.29344e-26	2
Hnrnpa0	7.44612e-30	0.540776	0.368	0.171	9.43497e-26	2
Rpl11	7.50459e-30	0.466167	0.859	0.648	9.50906e-26	2
Rbm25	9.68774e-30	0.685157	0.627	0.385	1.22753e-25	2
Rps24	9.69267e-30	0.42036	0.962	0.83	1.22816e-25	2
Rpl36a	9.89172e-30	0.398786	0.76	0.51	1.25338e-25	2
Rpl36	1.26914e-29	0.528198	0.847	0.649	1.60813e-25	2
Hes1	1.33771e-29	0.475106	0.436	0.22	1.69501e-25	2
Luc7l3	1.69113e-29	0.582193	0.538	0.308	2.14283e-25	2
Rplp1	2.13336e-29	0.639018	0.964	0.839	2.70318e-25	2
Son	5.11292e-29	0.627156	0.632	0.39	6.47858e-25	2
Tubb5	5.18061e-29	0.724973	0.349	0.161	6.56435e-25	2
Smc6	5.67793e-29	0.69597	0.352	0.164	7.19451e-25	2
Eef2	6.72551e-29	0.603515	0.896	0.721	8.52189e-25	2
Prpf38b	8.83957e-29	0.599794	0.477	0.259	1.12006e-24	2
Serbp1	1.88601e-28	0.464089	0.875	0.673	2.38977e-24	2
Thrap3	2.90997e-28	0.490811	0.352	0.162	3.68722e-24	2
Rpl7	3.33212e-28	0.473275	0.831	0.638	4.22212e-24	2
Arpc1b	3.80607e-28	0.723386	0.276	0.11	4.82267e-24	2
Eef1b2	4.35118e-28	0.63387	0.632	0.42	5.51339e-24	2
Rpl5	4.40544e-28	0.460728	0.929	0.764	5.58213e-24	2
Cfl1	5.09851e-28	0.500933	0.452	0.242	6.46032e-24	2
Rps15a	5.41458e-28	0.461807	0.791	0.589	6.86081e-24	2
Rps14	9.74104e-28	0.482721	0.951	0.852	1.23429e-23	2
Nucks1	1.18024e-27	0.625972	0.444	0.242	1.49548e-23	2
Rpl17	1.61788e-27	0.413768	0.89	0.677	2.05001e-23	2
Ppig	1.90535e-27	0.879547	0.459	0.253	2.41427e-23	2
Smc1a	2.22099e-27	0.791174	0.444	0.234	2.81422e-23	2
Lmo4	4.26347e-27	0.539426	0.413	0.215	5.40225e-23	2
Taf1d	4.68822e-27	0.65819	0.265	0.107	5.94045e-23	2
Rpl24	4.93085e-27	0.360394	0.656	0.428	6.24787e-23	2
Tax1bp1	5.12545e-27	0.497521	0.645	0.417	6.49446e-23	2
Rps17	5.31643e-27	0.411437	0.76	0.53	6.73645e-23	2
Rps27rt	6.3807e-27	0.300651	0.459	0.254	8.08499e-23	2
Ckmt1	7.26285e-27	0.549879	0.368	0.177	9.20276e-23	2
Rdx	9.81976e-27	0.653656	0.446	0.244	1.24426e-22	2
Camta1	1.259e-26	0.723148	0.329	0.151	1.59528e-22	2
Notch1	1.37968e-26	0.863655	0.312	0.139	1.74819e-22	2
Rpl35a	1.80124e-26	0.406307	0.781	0.557	2.28236e-22	2
Dnajc8	2.01675e-26	0.62445	0.456	0.258	2.55543e-22	2
Nab1	2.10706e-26	0.265417	0.326	0.149	2.66986e-22	2
Ssb	2.22755e-26	0.62058	0.515	0.299	2.82253e-22	2
Myh9	3.0769e-26	0.980891	0.342	0.167	3.89874e-22	2
Klf13	3.53123e-26	0.75374	0.373	0.187	4.47442e-22	2
Defb6	3.96507e-26	0.898087	0.505	0.289	5.02414e-22	2
Matr3	4.22527e-26	0.756795	0.306	0.138	5.35384e-22	2
Top1	4.46677e-26	0.508662	0.454	0.253	5.65984e-22	2
Ddx6	5.02586e-26	0.589595	0.512	0.301	6.36827e-22	2
Hnrnpa2b1	5.08566e-26	0.421043	0.694	0.473	6.44403e-22	2
Ppp3ca	5.57165e-26	0.635563	0.52	0.312	7.05983e-22	2
Prrc2c	5.73187e-26	0.338344	0.559	0.335	7.26285e-22	2
Sdc4	6.62178e-26	0.536114	0.725	0.494	8.39046e-22	2
Sf3b2	7.04216e-26	0.627197	0.482	0.272	8.92312e-22	2
Rpl37rt	7.47144e-26	0.39353	0.711	0.499	9.46706e-22	2
Ralbp1	1.03379e-25	0.416002	0.668	0.428	1.30991e-21	2
Mt1	1.10756e-25	0.514071	0.584	0.364	1.40338e-21	2
Rps27a	1.17153e-25	0.39109	0.896	0.736	1.48445e-21	2
Rack1	4.2754e-25	0.459001	0.814	0.614	5.41736e-21	2
Rpl41	5.04673e-25	0.396307	0.949	0.823	6.39471e-21	2
Ifitm3	7.48721e-25	0.594849	0.255	0.105	9.48705e-21	2
Ctcf	8.15472e-25	0.751309	0.34	0.166	1.03328e-20	2
Ddx46	1.02272e-24	0.465504	0.387	0.2	1.29589e-20	2
Brd2	1.43088e-24	0.706045	0.304	0.143	1.81306e-20	2
Rpl22	1.52073e-24	0.441016	0.798	0.587	1.92691e-20	2
Cox7a2l	1.61816e-24	0.690618	0.446	0.255	2.05037e-20	2
Cbx1	1.72217e-24	0.639618	0.36	0.18	2.18216e-20	2
Ankrd11	1.73901e-24	0.435724	0.681	0.436	2.2035e-20	2
Pnisr	1.77853e-24	0.665615	0.442	0.249	2.25358e-20	2
Rpl28	2.16335e-24	0.493231	0.758	0.547	2.74118e-20	2
Hnrnpc	2.70291e-24	0.676694	0.433	0.243	3.42485e-20	2
Rpl4	2.71666e-24	0.357698	0.936	0.824	3.44228e-20	2
Rpsa	4.30238e-24	0.370358	0.957	0.833	5.45154e-20	2
Hmgb2	5.50755e-24	0.736995	0.549	0.34	6.97862e-20	2
Syne2	7.79199e-24	0.571161	0.378	0.196	9.87323e-20	2
Klf5	8.5532e-24	0.499647	0.543	0.338	1.08378e-19	2
Alad	1.6721e-23	0.479511	0.271	0.117	2.11871e-19	2
Smarca5	1.83987e-23	0.694605	0.359	0.189	2.33129e-19	2
Ptma	2.00622e-23	0.408896	0.988	0.914	2.54208e-19	2
Mier1	2.58013e-23	0.413633	0.281	0.126	3.26929e-19	2
Tra2b	2.9101e-23	0.663385	0.332	0.166	3.68739e-19	2
Rpl34	3.53496e-23	0.429061	0.834	0.651	4.47915e-19	2
Gata3	3.59246e-23	0.400394	0.765	0.545	4.55201e-19	2
Fos	6.69483e-23	0.703683	0.674	0.473	8.48303e-19	2
Rpl32	7.97244e-23	0.371207	0.908	0.783	1.01019e-18	2
Tceal9	9.70333e-23	0.515923	0.288	0.136	1.22951e-18	2
Pdap1	1.24814e-22	0.562444	0.571	0.361	1.58151e-18	2
Gnai1	1.4006e-22	0.607129	0.289	0.14	1.7747e-18	2
Fus	1.41977e-22	0.390243	0.485	0.289	1.799e-18	2
Sptbn1	1.4875e-22	0.522207	0.502	0.304	1.88481e-18	2
Rps3	2.76688e-22	0.374428	0.859	0.713	3.50592e-18	2
Rpl37	2.80298e-22	0.386758	0.839	0.67	3.55166e-18	2
Srp72	6.77557e-22	0.411955	0.319	0.156	8.58532e-18	2
Psap	9.48571e-22	0.465181	0.293	0.14	1.20193e-17	2
Rsrc2	1.54526e-21	0.398601	0.459	0.267	1.95799e-17	2
Rbm5	1.78862e-21	0.392001	0.312	0.157	2.26636e-17	2
Vgll4	1.90439e-21	0.938376	0.285	0.136	2.41305e-17	2
Pura	2.53559e-21	0.55201	0.322	0.164	3.21285e-17	2
Baz1b	2.59875e-21	0.439069	0.299	0.146	3.29288e-17	2
Rpl18	2.60266e-21	0.396926	0.793	0.605	3.29783e-17	2
Rock1	3.40467e-21	0.765325	0.41	0.231	4.31406e-17	2
Glud1	4.0523e-21	0.584581	0.273	0.128	5.13467e-17	2
Qk	4.66795e-21	0.354095	0.288	0.139	5.91476e-17	2
Stmn1	4.88641e-21	0.603645	0.265	0.122	6.19156e-17	2
Eif4b	5.63028e-21	0.391468	0.344	0.176	7.13413e-17	2
Zfp36l1	6.10395e-21	0.426597	0.569	0.366	7.73432e-17	2
Luc7l2	6.25431e-21	0.498504	0.461	0.273	7.92484e-17	2
Fosb	1.20813e-20	0.491543	0.378	0.205	1.53082e-16	2
Sdhb	1.25733e-20	0.439173	0.35	0.19	1.59317e-16	2
Rps18	1.6977e-20	0.361671	0.893	0.764	2.15116e-16	2
Itpr2	1.94965e-20	0.508222	0.283	0.14	2.4704e-16	2
Nr3c1	2.16341e-20	0.37381	0.271	0.128	2.74125e-16	2
Rpl35	2.60336e-20	0.34316	0.755	0.545	3.29872e-16	2
Rps5	2.69014e-20	0.308574	0.862	0.72	3.40867e-16	2
Ash1l	2.94062e-20	0.434715	0.344	0.185	3.72606e-16	2
Nop58	2.95203e-20	0.548901	0.311	0.157	3.74052e-16	2
Sgk1	4.21187e-20	0.395068	0.266	0.125	5.33685e-16	2
Rpl19	5.00642e-20	0.416145	0.827	0.638	6.34364e-16	2
Rpl12	5.49801e-20	0.301225	0.755	0.559	6.96653e-16	2
Chd4	6.04363e-20	0.652266	0.571	0.376	7.65788e-16	2
Rpl10a	7.74883e-20	0.336583	0.732	0.54	9.81854e-16	2
Eif3c	8.2928e-20	0.550524	0.52	0.33	1.05078e-15	2
Rps25	8.54299e-20	0.334267	0.768	0.567	1.08248e-15	2
Thoc2	1.1253e-19	0.325406	0.436	0.255	1.42586e-15	2
Eif3e	1.24301e-19	0.335527	0.477	0.295	1.57501e-15	2
Srsf11	1.31063e-19	0.466037	0.436	0.264	1.6607e-15	2
Ncor1	1.4431e-19	0.414043	0.521	0.328	1.82855e-15	2
Srek1	1.62103e-19	0.525004	0.258	0.121	2.05401e-15	2
Krt79	1.64323e-19	0.519687	0.569	0.374	2.08214e-15	2
Rpl27	1.67634e-19	0.319122	0.704	0.521	2.12409e-15	2
Pum1	1.76197e-19	0.424961	0.257	0.121	2.23259e-15	2
Nol7	2.25153e-19	0.388769	0.331	0.175	2.85291e-15	2
Rpl7a	2.78402e-19	0.295292	0.711	0.518	3.52764e-15	2
Rnase4	2.89502e-19	0.643088	0.253	0.117	3.66828e-15	2
Oxct1	2.94819e-19	0.47865	0.396	0.23	3.73566e-15	2
Tpr	3.19704e-19	0.502556	0.535	0.352	4.05097e-15	2
Wls	4.99456e-19	0.400323	0.278	0.137	6.3286e-15	2
Srrm1	5.67176e-19	0.421169	0.428	0.26	7.18668e-15	2
Uqcrh	5.67558e-19	0.396317	0.503	0.318	7.19152e-15	2
Cox4i1	5.69716e-19	0.264826	0.798	0.583	7.21887e-15	2
Ptpn14	6.25774e-19	0.562381	0.283	0.142	7.92918e-15	2
Rps13	8.0877e-19	0.344978	0.76	0.58	1.02479e-14	2
Atp1b3	1.24326e-18	0.378007	0.482	0.306	1.57533e-14	2
Cebpz	1.53898e-18	0.463781	0.262	0.129	1.95004e-14	2
Hnrnpdl	2.08174e-18	0.470734	0.293	0.15	2.63777e-14	2
Xrn2	2.53307e-18	0.267496	0.265	0.128	3.20965e-14	2
Actn1	2.55117e-18	0.42806	0.27	0.131	3.23259e-14	2
Arglu1	4.1939e-18	0.523833	0.426	0.257	5.31409e-14	2
Mxd4	5.1928e-18	0.415557	0.38	0.218	6.5798e-14	2
Hsp90ab1	5.21195e-18	0.286616	0.975	0.875	6.60406e-14	2
Ppp4r3b	5.57867e-18	0.542033	0.332	0.182	7.06873e-14	2
Aplp2	6.08222e-18	0.503731	0.383	0.226	7.70679e-14	2
Ptp4a2	6.92094e-18	0.339648	0.354	0.2	8.76953e-14	2
Ggnbp2	1.07673e-17	0.662885	0.331	0.182	1.36432e-13	2
Atpif1	1.11197e-17	0.330399	0.643	0.452	1.40897e-13	2
Rtf1	1.14142e-17	0.545096	0.391	0.232	1.44629e-13	2
Maf	1.79711e-17	0.533739	0.289	0.152	2.27712e-13	2
Rpl23	2.03345e-17	0.272585	0.896	0.728	2.57658e-13	2
Hnrnpa3	2.1172e-17	0.499392	0.549	0.371	2.6827e-13	2
Barx2	2.16392e-17	0.390225	0.355	0.202	2.7419e-13	2
Hspe1	2.71895e-17	0.327769	0.276	0.141	3.44518e-13	2
Smc3	2.73801e-17	0.653081	0.331	0.185	3.46934e-13	2
Metap2	2.8292e-17	0.476046	0.531	0.354	3.58487e-13	2
Ctdsp2	2.85232e-17	0.401581	0.262	0.131	3.61417e-13	2
Fau	2.91106e-17	0.307767	0.837	0.654	3.68861e-13	2
Fxyd3	3.4882e-17	0.346054	0.757	0.579	4.4199e-13	2
Fubp1	4.27058e-17	0.443319	0.271	0.137	5.41125e-13	2
Nktr	4.72266e-17	0.40412	0.385	0.228	5.98408e-13	2
Ccnl1	5.17596e-17	0.618158	0.382	0.228	6.55846e-13	2
Krt17	5.22276e-17	0.890117	0.74	0.591	6.61776e-13	2
Nipbl	6.41161e-17	0.38446	0.493	0.322	8.12415e-13	2
Tnrc6a	6.5887e-17	0.373705	0.252	0.124	8.34855e-13	2
Srrm2	6.6549e-17	0.39448	0.447	0.282	8.43243e-13	2
Rps26	7.36663e-17	0.297437	0.878	0.735	9.33426e-13	2
Stk38	7.43928e-17	0.4904	0.252	0.125	9.42631e-13	2
Actn4	7.61229e-17	0.510205	0.548	0.371	9.64553e-13	2
Wbp4	7.74565e-17	0.42042	0.308	0.166	9.81451e-13	2
Ythdc1	8.32518e-17	0.319007	0.393	0.235	1.05488e-12	2
Htatsf1	8.48416e-17	0.499237	0.337	0.189	1.07503e-12	2
Hmgn1	8.82223e-17	0.279303	0.755	0.572	1.11786e-12	2
Rps23	1.02433e-16	0.353291	0.852	0.708	1.29792e-12	2
Adh7	1.03631e-16	0.295307	0.258	0.128	1.31311e-12	2
Akap9	1.39285e-16	0.305894	0.487	0.32	1.76487e-12	2
Hnrnpul1	1.50196e-16	0.403262	0.262	0.133	1.90313e-12	2
Rpl14	1.8012e-16	0.252817	0.934	0.825	2.2823e-12	2
Selenow	2.46398e-16	0.421561	0.462	0.299	3.12211e-12	2
Tagln2	2.60735e-16	0.548653	0.283	0.15	3.30377e-12	2
Rfc1	2.89659e-16	0.339319	0.257	0.128	3.67027e-12	2
Eif5b	3.02941e-16	0.289226	0.607	0.421	3.83857e-12	2
Senp6	3.55045e-16	0.625995	0.331	0.194	4.49877e-12	2
Mef2a	3.74109e-16	0.319108	0.416	0.26	4.74034e-12	2
Nfkbia	5.60882e-16	0.557644	0.671	0.502	7.10694e-12	2
Cct4	7.42875e-16	0.537796	0.317	0.179	9.41297e-12	2
Arl4a	7.4519e-16	0.434882	0.507	0.338	9.4423e-12	2
Hnrnpr	8.59214e-16	0.447081	0.285	0.153	1.08871e-11	2
Atp5g3	1.03525e-15	0.340789	0.528	0.355	1.31177e-11	2
Cebpg	1.17382e-15	0.451123	0.258	0.135	1.48734e-11	2
Efnb2	1.22865e-15	0.317336	0.253	0.131	1.55682e-11	2
Jund	1.29554e-15	0.588405	0.543	0.373	1.64158e-11	2
H2az2	1.72771e-15	0.524285	0.291	0.161	2.18918e-11	2
Pak2	1.90717e-15	0.281835	0.352	0.206	2.41658e-11	2
Ttc14	2.29926e-15	0.323001	0.258	0.135	2.9134e-11	2
Dazap2	2.3994e-15	0.623591	0.321	0.187	3.04028e-11	2
Kmt2e	2.42072e-15	0.408062	0.546	0.388	3.06729e-11	2
Hp1bp3	3.77697e-15	0.330972	0.408	0.257	4.7858e-11	2
Zfp91	4.35344e-15	0.401737	0.485	0.318	5.51625e-11	2
Cd47	5.40812e-15	0.354314	0.283	0.155	6.85263e-11	2
Flrt3	5.6005e-15	0.588383	0.257	0.136	7.0964e-11	2
Tra2a	6.11657e-15	0.338143	0.268	0.144	7.7503e-11	2
Hnrnpul2	6.82893e-15	0.386005	0.444	0.284	8.65294e-11	2
Zc3h13	8.39308e-15	0.305748	0.484	0.316	1.06349e-10	2
Bod1l	8.48651e-15	0.490108	0.276	0.15	1.07533e-10	2
Ets2	9.32592e-15	0.330072	0.321	0.184	1.18169e-10	2
Rpl18a	9.59335e-15	0.318607	0.918	0.812	1.21557e-10	2
Naa15	1.33289e-14	0.329905	0.456	0.299	1.6889e-10	2
Ccni	1.43621e-14	0.424798	0.331	0.197	1.81982e-10	2
Tnrc6b	1.97672e-14	0.299714	0.293	0.166	2.50471e-10	2
Gpx1	2.02459e-14	0.439176	0.536	0.38	2.56536e-10	2
Iqgap1	2.64899e-14	0.34018	0.561	0.387	3.35654e-10	2
Sfr1	2.77051e-14	0.379163	0.395	0.253	3.51051e-10	2
Purb	2.85205e-14	0.315271	0.518	0.358	3.61384e-10	2
Lnpep	3.58565e-14	0.257547	0.263	0.144	4.54338e-10	2
Brd4	4.04998e-14	0.419347	0.322	0.191	5.13173e-10	2
Rps6	5.28606e-14	0.280268	0.474	0.323	6.69796e-10	2
Rpl13a	7.40076e-14	0.371168	0.558	0.388	9.3775e-10	2
G3bp2	7.95995e-14	0.559833	0.27	0.15	1.00861e-09	2
Pnrc1	1.3466e-13	0.545798	0.339	0.21	1.70628e-09	2
Bptf	1.38249e-13	0.618864	0.286	0.166	1.75175e-09	2
Sfpq	1.7683e-13	0.293512	0.344	0.208	2.24061e-09	2
Ddx3x	2.06153e-13	0.398082	0.449	0.304	2.61216e-09	2
Ctnnb1	2.44962e-13	0.270268	0.38	0.242	3.10392e-09	2
Uqcr11	2.60097e-13	0.258701	0.512	0.353	3.29569e-09	2
Stx4a	3.05822e-13	0.513841	0.299	0.175	3.87507e-09	2
Arid4a	3.76797e-13	0.436923	0.285	0.162	4.7744e-09	2
Snrnp27	4.30605e-13	0.501201	0.263	0.149	5.4562e-09	2
Arrdc3	5.78686e-13	0.481963	0.36	0.23	7.33253e-09	2
Gnai2	6.38344e-13	0.489499	0.255	0.142	8.08845e-09	2
Esf1	6.74796e-13	0.360451	0.258	0.144	8.55034e-09	2
Zranb2	6.95595e-13	0.288842	0.326	0.198	8.81388e-09	2
U2surp	7.55998e-13	0.683749	0.345	0.212	9.57924e-09	2
Prpf40a	8.80822e-13	0.427442	0.462	0.306	1.11609e-08	2
Scaf11	9.49685e-13	0.490036	0.349	0.217	1.20335e-08	2
Ik	9.57181e-13	0.448584	0.362	0.232	1.21284e-08	2
Egr1	1.13619e-12	0.35532	0.656	0.493	1.43967e-08	2
Iffo2	1.18681e-12	0.434572	0.27	0.153	1.5038e-08	2
Abcf1	1.24079e-12	0.509876	0.439	0.295	1.5722e-08	2
Smarcc1	1.42689e-12	0.312889	0.303	0.178	1.80801e-08	2
Snw1	2.03221e-12	0.447435	0.372	0.238	2.57501e-08	2
Brd3	2.26604e-12	0.347648	0.278	0.161	2.8713e-08	2
Dnajc21	2.33043e-12	0.533174	0.271	0.158	2.95289e-08	2
Mtdh	2.35683e-12	0.387727	0.508	0.355	2.98633e-08	2
Rtraf	2.52276e-12	0.337291	0.331	0.202	3.19659e-08	2
Usp34	2.87945e-12	0.384566	0.362	0.229	3.64855e-08	2
Crebbp	3.08809e-12	0.384356	0.298	0.178	3.91292e-08	2
Sf3b1	3.29628e-12	0.468772	0.342	0.22	4.17672e-08	2
Tardbp	3.56066e-12	0.369436	0.324	0.2	4.51171e-08	2
Rrp1	3.79392e-12	0.368685	0.332	0.21	4.80727e-08	2
Ubxn1	4.51502e-12	0.544662	0.438	0.301	5.72098e-08	2
Polr1d	4.5902e-12	0.542296	0.401	0.277	5.81624e-08	2
Eef1g	6.43865e-12	0.308451	0.535	0.384	8.15842e-08	2
Hsp90aa1	8.72589e-12	0.505483	0.444	0.309	1.10566e-07	2
Cdc42bpg	1.30235e-11	0.408302	0.398	0.266	1.65021e-07	2
Baz2b	1.30784e-11	0.499469	0.337	0.213	1.65716e-07	2
Uqcr10	1.35432e-11	0.353088	0.395	0.267	1.71605e-07	2
Ankrd12	1.37041e-11	0.366171	0.438	0.299	1.73644e-07	2
Utp3	1.38862e-11	0.374101	0.28	0.168	1.75952e-07	2
Nemf	1.51653e-11	0.368076	0.317	0.197	1.9216e-07	2
Cox6c	1.57769e-11	0.346106	0.632	0.482	1.99909e-07	2
Cxadr	1.63678e-11	0.446875	0.354	0.227	2.07397e-07	2
Prdx6	1.8749e-11	0.587534	0.28	0.168	2.37569e-07	2
Slc25a5	2.41504e-11	0.46094	0.543	0.407	3.0601e-07	2
Hnrnpl	2.61939e-11	0.411838	0.342	0.22	3.31902e-07	2
Tsc22d3	2.95501e-11	0.281028	0.536	0.388	3.74429e-07	2
Plin3	3.34736e-11	0.499457	0.25	0.147	4.24144e-07	2
Cd109	4.29951e-11	0.328253	0.285	0.172	5.44791e-07	2
Hnrnpk	6.98678e-11	0.363861	0.482	0.348	8.85295e-07	2
Zmat2	8.26735e-11	0.344234	0.322	0.206	1.04756e-06	2
Hmgn5	9.12722e-11	0.746777	0.304	0.191	1.15651e-06	2
Ddb1	9.4644e-11	0.334303	0.293	0.181	1.19923e-06	2
Tpi1	9.9148e-11	0.49386	0.301	0.186	1.2563e-06	2
Arhgap5	1.14979e-10	0.348331	0.385	0.257	1.4569e-06	2
Snrpd3	1.15584e-10	0.443982	0.306	0.195	1.46457e-06	2
Mbnl2	1.22499e-10	0.478188	0.301	0.189	1.55219e-06	2
G3bp1	1.47933e-10	0.415069	0.266	0.161	1.87446e-06	2
Ctsb	1.52049e-10	0.303456	0.4	0.269	1.92661e-06	2
Hsp90b1	1.86876e-10	0.297061	0.61	0.449	2.36791e-06	2
Plec	2.00725e-10	0.632601	0.304	0.192	2.54339e-06	2
Rell1	2.35843e-10	0.303501	0.255	0.15	2.98837e-06	2
Tcf25	2.50243e-10	0.437828	0.428	0.3	3.17083e-06	2
Pfdn5	4.02441e-10	0.344873	0.526	0.398	5.09933e-06	2
Ryk	4.6166e-10	0.337402	0.316	0.204	5.84969e-06	2
Vps36	5.37416e-10	0.270638	0.319	0.203	6.80959e-06	2
Cenpb	6.77729e-10	0.260717	0.37	0.247	8.58751e-06	2
Drap1	7.415e-10	0.316136	0.286	0.182	9.39555e-06	2
Atox1	8.58629e-10	0.262772	0.6	0.451	1.08797e-05	2
Rbm8a	9.399e-10	0.301186	0.47	0.338	1.19095e-05	2
Rtn4	1.17017e-09	0.256406	0.447	0.316	1.48272e-05	2
Nsrp1	1.37376e-09	0.437756	0.293	0.188	1.74069e-05	2
Eid1	1.41247e-09	0.430375	0.322	0.209	1.78974e-05	2
Ndufa4l2	1.65025e-09	0.439554	0.294	0.188	2.09104e-05	2
Cd2ap	1.70538e-09	0.267194	0.497	0.357	2.16088e-05	2
Klf6	1.84277e-09	0.268911	0.553	0.413	2.33497e-05	2
Use1	1.90787e-09	0.308958	0.309	0.207	2.41747e-05	2
Rbbp6	2.1872e-09	0.251593	0.337	0.225	2.7714e-05	2
Pbrm1	2.59366e-09	0.298124	0.362	0.25	3.28642e-05	2
Dag1	2.61948e-09	0.607793	0.25	0.156	3.31914e-05	2
Pdcd4	2.95748e-09	0.444594	0.479	0.341	3.74743e-05	2
Ndufa1	3.06913e-09	0.295207	0.253	0.157	3.8889e-05	2
Afdn	3.88421e-09	0.314731	0.487	0.357	4.92168e-05	2
Slc25a3	4.4596e-09	0.278953	0.438	0.315	5.65076e-05	2
Txn1	7.55185e-09	0.270473	0.309	0.207	9.56895e-05	2
Hspd1	8.91197e-09	0.285619	0.306	0.199	0.000112924	2
Supt5	1.5468e-08	0.253129	0.303	0.202	0.000195995	2
Tet3	1.94033e-08	0.292048	0.28	0.183	0.000245859	2
Csde1	2.20589e-08	0.30065	0.485	0.362	0.000279508	2
Gapdh	2.24506e-08	0.262078	0.294	0.194	0.000284472	2
Zmynd11	2.50489e-08	0.516698	0.268	0.181	0.000317395	2
Thoc7	2.87242e-08	0.409378	0.283	0.186	0.000363964	2
1810058I24Rik	3.1586e-08	0.261792	0.414	0.303	0.000400226	2
Ndufa2	3.48474e-08	0.399735	0.314	0.214	0.000441551	2
Rhoa	3.93297e-08	0.254427	0.393	0.284	0.000498346	2
Arhgdia	5.80104e-08	0.420915	0.331	0.229	0.00073505	2
Pkm	7.02831e-08	0.407177	0.339	0.236	0.000890557	2
Ddx24	8.62774e-08	0.294159	0.294	0.204	0.00109322	2
Eif3i	1.66931e-07	0.375696	0.362	0.261	0.00211519	2
Top2b	1.90974e-07	0.365848	0.344	0.246	0.00241984	2
Cct5	3.00987e-07	0.280634	0.309	0.217	0.00381381	2
Dync1h1	3.62187e-07	0.323413	0.296	0.205	0.00458928	2
Pdia6	4.52889e-07	0.323534	0.252	0.168	0.00573855	2
Dusp11	4.72881e-07	0.331313	0.283	0.196	0.00599187	2
Echs1	6.19278e-07	0.264164	0.268	0.183	0.00784687	2
Sumo1	8.66468e-07	0.280333	0.28	0.195	0.010979	2
Clta	1.04634e-06	0.292905	0.36	0.267	0.0132582	2
Uqcc2	1.14628e-06	0.376573	0.263	0.182	0.0145245	2
Psmd4	1.26564e-06	0.414224	0.393	0.296	0.016037	2
Aamp	1.80019e-06	0.291187	0.362	0.266	0.0228102	2
Tpm1	1.97123e-06	0.303173	0.419	0.318	0.0249775	2
Sprr1a	2.10701e-06	0.336527	0.345	0.246	0.0266979	2
Upf2	1.20498e-05	0.298906	0.257	0.183	0.152683	2
Ube3a	1.69406e-05	0.264878	0.265	0.19	0.214654	2
Spint2	2.74974e-05	0.26121	0.408	0.32	0.34842	2
Eprs	7.95363e-05	0.393208	0.276	0.209	1	2
Jak1	9.2814e-05	0.266471	0.324	0.248	1	2
Ndufb10	0.000137455	0.338256	0.273	0.207	1	2
Psma6	0.000157035	0.273411	0.326	0.254	1	2
Slc12a2	0.000513037	0.255073	0.296	0.235	1	2
Ptges3	0.00233643	0.260057	0.265	0.214	1	2
Uqcrc1	0.00251219	0.312917	0.28	0.226	1	2
Tmf1	0.00461279	0.36355	0.262	0.213	1	2
Skint4	1.01841e-137	0.888649	0.664	0.14	1.29043e-133	3
Homer2	1.75315e-121	0.903959	0.813	0.236	2.22142e-117	3
Slc26a2	1.22907e-120	0.779291	0.631	0.14	1.55735e-116	3
Skint11	2.02002e-116	0.740253	0.633	0.148	2.55957e-112	3
Kctd12	2.48198e-116	0.891179	0.818	0.245	3.14492e-112	3
Skint5	6.7163e-113	0.602008	0.736	0.198	8.51023e-109	3
Xpnpep1	1.96274e-111	0.594447	0.724	0.19	2.48699e-107	3
Ptgs1	2.2515e-109	0.9692	0.926	0.355	2.85288e-105	3
Krt78	9.17551e-108	1.02125	0.882	0.328	1.16263e-103	3
Arhgap24	2.94291e-107	0.55782	0.573	0.128	3.72896e-103	3
Plekha5	4.21034e-106	0.442617	0.583	0.132	5.33492e-102	3
Krt10	5.28154e-106	0.867015	1	0.997	6.69224e-102	3
Dsg1b	3.0067e-105	0.879102	0.42	0.071	3.80979e-101	3
Pak3	7.67286e-105	0.75983	0.765	0.229	9.72228e-101	3
Ptpn21	6.18024e-103	0.991397	0.784	0.244	7.83099e-99	3
Ankrd35	1.59157e-102	0.867705	0.825	0.276	2.01668e-98	3
Tmod3	3.75862e-102	0.800761	0.715	0.213	4.76255e-98	3
Scel	4.21872e-101	0.640148	0.794	0.254	5.34554e-97	3
Tmem154	3.62933e-100	0.520005	0.609	0.15	4.59872e-96	3
Ppfibp1	4.62429e-100	0.813894	0.52	0.114	5.85944e-96	3
Micu1	2.91632e-99	0.575967	0.655	0.175	3.69527e-95	3
Rab10	1.38583e-98	0.780515	0.878	0.321	1.75599e-94	3
Tnik	1.86855e-98	0.487097	0.496	0.104	2.36763e-94	3
Skint3	1.98337e-98	1.0051	0.842	0.311	2.51313e-94	3
Mboat2	2.21881e-98	0.930854	0.866	0.32	2.81146e-94	3
Gprin2	3.21749e-98	0.442863	0.542	0.125	4.07689e-94	3
Mark2	9.81217e-98	0.794421	0.724	0.216	1.2433e-93	3
Tsc22d4	1.06924e-97	0.662953	0.736	0.217	1.35484e-93	3
Skint6	1.71538e-97	0.650842	0.542	0.126	2.17356e-93	3
Krt77	3.09602e-97	0.850447	1	0.989	3.92296e-93	3
Pou3f1	6.89787e-95	0.856767	0.777	0.254	8.7403e-91	3
Mocs2	8.77212e-95	0.559257	0.736	0.23	1.11152e-90	3
Cdkn1a	4.49917e-94	0.973499	0.983	0.574	5.70089e-90	3
Cnn2	4.65237e-94	0.597808	0.799	0.257	5.89501e-90	3
Hpgds	4.65812e-94	0.677379	0.566	0.142	5.9023e-90	3
Ablim1	1.85256e-93	0.802273	0.904	0.365	2.34738e-89	3
Ccdc50	7.00715e-93	0.678057	0.731	0.234	8.87876e-89	3
Irx3	1.07671e-92	0.713895	0.71	0.218	1.3643e-88	3
Gjb5	1.95262e-92	0.714387	0.825	0.299	2.47417e-88	3
Acsl1	4.12572e-92	0.651833	0.722	0.22	5.22771e-88	3
Dsg1a	5.75722e-92	0.880875	1	0.659	7.29497e-88	3
Dnase1l3	1.02748e-91	0.607012	0.604	0.16	1.30192e-87	3
Serpinb12	1.04694e-91	0.942606	0.446	0.092	1.32657e-87	3
Pcyt1a	1.11995e-91	0.698359	0.554	0.136	1.41909e-87	3
Pkib	1.65239e-91	0.437874	0.691	0.2	2.09374e-87	3
Sqle	4.39217e-91	0.468362	0.583	0.148	5.56532e-87	3
Atp2b1	1.22675e-90	0.709042	0.806	0.283	1.55441e-86	3
Dynlt3	1.44478e-90	0.793184	0.928	0.391	1.83068e-86	3
1700025G04Rik	1.84237e-90	0.383465	0.59	0.151	2.33446e-86	3
Wdr47	1.84782e-90	0.457686	0.444	0.089	2.34138e-86	3
Sh3d19	1.04666e-89	0.744465	0.681	0.21	1.32623e-85	3
Ikzf2	1.6991e-89	0.492892	0.683	0.204	2.15293e-85	3
Crabp2	4.00173e-89	0.763418	0.736	0.245	5.07059e-85	3
Dsc1	5.13598e-89	0.60962	0.624	0.174	6.50779e-85	3
Mindy2	1.1092e-88	0.726699	0.542	0.138	1.40547e-84	3
Slco3a1	1.7054e-88	0.687393	0.839	0.311	2.16091e-84	3
Kmt5a	3.48966e-88	0.690542	0.882	0.336	4.42175e-84	3
Polr3g	1.01591e-87	0.530731	0.508	0.122	1.28726e-83	3
Lad1	5.86633e-87	1.03521	0.878	0.377	7.43323e-83	3
Pon2	9.38671e-87	0.437462	0.787	0.258	1.18939e-82	3
Nars	3.48917e-86	0.56401	0.683	0.212	4.42112e-82	3
Fads2b	4.46449e-86	0.371328	0.583	0.153	5.65696e-82	3
Evpl	5.04083e-86	0.800199	0.803	0.303	6.38724e-82	3
Grhl1	7.53113e-86	0.716621	0.887	0.366	9.54269e-82	3
Magt1	2.91432e-85	0.453715	0.635	0.18	3.69274e-81	3
Tmem123	4.58701e-85	0.625705	0.667	0.204	5.81221e-81	3
Pdlim2	9.77988e-85	0.703194	0.743	0.246	1.23921e-80	3
Fam20b	1.65114e-84	0.781896	0.472	0.11	2.09216e-80	3
Taf13	1.8769e-84	0.355833	0.686	0.204	2.37823e-80	3
Clip4	5.51213e-84	0.552199	0.914	0.37	6.98442e-80	3
Irf6	6.54748e-84	0.483593	0.633	0.184	8.29632e-80	3
Hspa1b	7.11774e-84	0.251856	0.506	0.119	9.01889e-80	3
Tanc1	8.75433e-84	0.657613	0.784	0.279	1.10926e-79	3
Btg3	2.03469e-83	0.412361	0.379	0.071	2.57815e-79	3
Mafb	2.42951e-83	0.717276	0.528	0.136	3.07843e-79	3
Fam57a	2.88154e-83	0.602842	0.736	0.246	3.6512e-79	3
Tesc	3.05651e-83	0.442486	0.695	0.217	3.8729e-79	3
Eef2k	4.82541e-83	0.549716	0.537	0.137	6.11428e-79	3
Eppk1	7.23084e-83	0.518858	0.741	0.242	9.1622e-79	3
Micu2	2.16375e-82	0.714613	0.755	0.269	2.74168e-78	3
Dstn	2.31839e-82	0.855725	0.976	0.516	2.93764e-78	3
Sptlc3	3.34609e-82	0.54158	0.664	0.21	4.23983e-78	3
Bicdl2	9.25517e-82	0.615874	0.652	0.198	1.17272e-77	3
Acer3	2.40557e-81	0.488824	0.614	0.181	3.0481e-77	3
Map2k4	3.24038e-81	0.61348	0.59	0.168	4.10589e-77	3
Tpm4	8.09913e-81	0.693647	0.887	0.379	1.02624e-76	3
Hmg20b	1.70599e-80	0.711008	0.683	0.222	2.16166e-76	3
Tmprss4	2.16103e-80	0.742321	0.674	0.219	2.73824e-76	3
Rab27b	2.6378e-80	0.556729	0.54	0.141	3.34236e-76	3
Prnp	3.72595e-80	0.447578	0.779	0.287	4.72115e-76	3
Gjb3	3.95693e-80	0.632289	0.681	0.218	5.01382e-76	3
Ppp2r3a	1.04866e-79	0.356769	0.719	0.232	1.32876e-75	3
Serf2	1.72691e-79	0.504407	0.806	0.283	2.18817e-75	3
Npepps	2.34451e-79	0.543715	0.813	0.298	2.97072e-75	3
Galnt1	2.64563e-79	0.602907	0.448	0.104	3.35228e-75	3
Ezr	3.28989e-79	0.622348	0.873	0.357	4.16862e-75	3
Efna5	3.33135e-79	0.449696	0.446	0.101	4.22116e-75	3
Wwc2	4.87798e-79	0.3446	0.456	0.106	6.18089e-75	3
Atp2b4	5.49299e-79	0.388613	0.71	0.226	6.96017e-75	3
Septin8	2.18045e-78	0.446399	0.537	0.141	2.76284e-74	3
Nectin4	2.61495e-78	0.815957	0.791	0.303	3.3134e-74	3
Fut2	2.75789e-78	0.467916	0.508	0.13	3.49453e-74	3
Tpd52	1.09407e-77	0.442073	0.645	0.199	1.3863e-73	3
Ppp2r5e	1.62271e-77	0.676758	0.518	0.137	2.05614e-73	3
Itpr3	1.70894e-77	0.507162	0.693	0.226	2.1654e-73	3
Dkkl1	2.98766e-77	0.619493	0.871	0.346	3.78567e-73	3
Ldlr	5.55158e-77	0.264133	0.305	0.048	7.03441e-73	3
Gng12	5.75203e-77	0.557855	0.851	0.332	7.28839e-73	3
Mfsd6	7.14228e-77	0.447382	0.628	0.199	9.04998e-73	3
Hba-a1	1.33262e-76	0.499866	0.453	0.104	1.68857e-72	3
Scamp2	2.43839e-76	0.554274	0.453	0.107	3.08968e-72	3
Add3	2.74722e-76	0.653501	0.578	0.17	3.481e-72	3
Skint10	3.51782e-76	0.574714	0.71	0.236	4.45743e-72	3
Nrip1	1.50833e-75	0.49966	0.499	0.129	1.9112e-71	3
Clu	1.77674e-75	0.527923	0.559	0.157	2.25131e-71	3
Abtb2	2.17545e-75	0.450541	0.393	0.084	2.75651e-71	3
Cdc42	2.36864e-75	0.718766	0.873	0.371	3.00131e-71	3
Jpt1	3.53527e-75	0.769251	0.626	0.198	4.47954e-71	3
Naa15	1.15261e-74	0.37458	0.77	0.272	1.46048e-70	3
Cr1l	1.3594e-74	0.425377	0.376	0.077	1.7225e-70	3
Ptbp3	1.46036e-74	0.429016	0.818	0.316	1.85042e-70	3
Pdlim5	1.55813e-74	0.374466	0.475	0.12	1.97431e-70	3
Cast	6.63449e-74	0.63069	0.882	0.379	8.40656e-70	3
Chl1	7.04498e-74	0.325134	0.811	0.303	8.9267e-70	3
Skint9	9.0432e-74	0.641226	0.82	0.323	1.14586e-69	3
Rell1	1.86337e-73	0.411113	0.492	0.13	2.36108e-69	3
Myo18a	4.07783e-73	0.410274	0.729	0.261	5.16702e-69	3
Ptpra	8.15553e-73	0.378766	0.544	0.158	1.03339e-68	3
Gm15987	9.57822e-73	0.394577	0.362	0.074	1.21366e-68	3
Krcc1	1.09879e-72	0.524406	0.71	0.251	1.39228e-68	3
Dync1i2	1.3561e-72	0.427313	0.779	0.291	1.71831e-68	3
Sema3d	1.37458e-72	0.554977	0.588	0.183	1.74173e-68	3
Lgalsl	1.6018e-72	0.491613	0.755	0.27	2.02965e-68	3
Arpc2	1.68042e-72	0.701811	0.971	0.525	2.12926e-68	3
Prpf40a	1.81236e-72	0.392695	0.765	0.281	2.29644e-68	3
Fnbp1	2.60519e-72	0.385204	0.504	0.135	3.30104e-68	3
Hebp2	2.7541e-72	0.603782	0.892	0.402	3.48972e-68	3
Mvk	3.28214e-72	0.476121	0.465	0.119	4.1588e-68	3
Emc4	6.54937e-72	0.474749	0.35	0.07	8.29871e-68	3
Lypd3	1.24935e-71	0.713546	0.873	0.385	1.58305e-67	3
Gpr107	1.25144e-71	0.485949	0.367	0.076	1.5857e-67	3
Znrf2	1.61223e-71	0.455515	0.518	0.144	2.04286e-67	3
Cmtm6	1.82064e-71	0.4157	0.494	0.134	2.30694e-67	3
Kif21a	2.21919e-71	0.693346	0.971	0.516	2.81194e-67	3
Cdc14b	2.26817e-71	0.487325	0.283	0.046	2.87399e-67	3
Fdps	2.39623e-71	0.600524	0.854	0.362	3.03626e-67	3
Gsk3b	3.83124e-71	0.565944	0.676	0.231	4.85456e-67	3
Calm1	3.83466e-71	0.788213	1	0.785	4.8589e-67	3
Rab8b	1.01466e-70	0.393901	0.564	0.167	1.28567e-66	3
Prodh	1.06054e-70	0.598395	0.305	0.054	1.34381e-66	3
Ro60	1.09785e-70	0.399774	0.374	0.08	1.39108e-66	3
Diaph1	1.21379e-70	0.432352	0.506	0.142	1.53799e-66	3
Tacc2	1.83695e-70	0.411617	0.59	0.179	2.3276e-66	3
Ppib	2.12531e-70	0.511048	0.683	0.241	2.69298e-66	3
Klf3	2.63099e-70	0.46387	0.837	0.358	3.33373e-66	3
Lsr	2.76002e-70	0.401079	0.767	0.285	3.49722e-66	3
Serpinb5	4.19494e-70	0.752468	0.954	0.569	5.3154e-66	3
Gas6	6.79614e-70	0.523818	0.595	0.185	8.61138e-66	3
Fuca1	1.76084e-69	0.51684	0.614	0.196	2.23116e-65	3
Gdpd2	2.61369e-69	0.422996	0.58	0.177	3.31181e-65	3
Ttk	2.92756e-69	0.460133	0.405	0.095	3.70951e-65	3
Them5	3.0224e-69	0.44483	0.765	0.288	3.82968e-65	3
Kif1c	7.00542e-69	0.677551	0.729	0.279	8.87656e-65	3
Mpp7	1.13529e-68	0.341099	0.506	0.143	1.43853e-64	3
Mall	1.20461e-68	0.376528	0.585	0.181	1.52636e-64	3
Plbd1	2.05942e-68	0.645497	0.518	0.151	2.60949e-64	3
Chit1	2.07049e-68	0.46113	0.537	0.158	2.62351e-64	3
Sh3rf2	3.1096e-68	0.401076	0.396	0.092	3.94018e-64	3
Agpat4	3.77343e-68	0.593365	0.794	0.327	4.78132e-64	3
Ppfibp2	4.00251e-68	0.365969	0.597	0.189	5.07158e-64	3
Spry1	6.25836e-68	0.306825	0.309	0.057	7.92997e-64	3
Rab3d	6.73271e-68	0.51378	0.751	0.281	8.53102e-64	3
Clip1	8.37312e-68	0.527105	0.916	0.437	1.06096e-63	3
Rcn1	1.16891e-67	0.562571	0.597	0.197	1.48113e-63	3
Plaat3	1.26393e-67	0.527096	0.619	0.202	1.60153e-63	3
Atp6v1a	1.31691e-67	0.446112	0.64	0.22	1.66865e-63	3
Csnk2a2	1.57426e-67	0.321655	0.823	0.321	1.99475e-63	3
Tpm3	1.74143e-67	0.489597	0.866	0.389	2.20656e-63	3
Atxn7l3b	2.03737e-67	0.470954	0.746	0.282	2.58155e-63	3
Tmed10	2.33659e-67	0.564456	0.669	0.24	2.96069e-63	3
Map7d1	2.36129e-67	0.718748	0.451	0.118	2.99199e-63	3
Kif5b	2.94786e-67	0.60624	0.926	0.458	3.73524e-63	3
Atp6v1d	4.87337e-67	0.563803	0.621	0.207	6.17505e-63	3
Tubb2a	5.71873e-67	0.447754	0.477	0.131	7.2462e-63	3
Paqr5	7.32636e-67	0.643164	0.446	0.117	9.28323e-63	3
Myh14	8.52906e-67	0.486195	0.508	0.147	1.08072e-62	3
Kdm5b	8.96131e-67	0.257208	0.609	0.197	1.13549e-62	3
Il6ra	9.12141e-67	0.280495	0.741	0.265	1.15577e-62	3
Rgs20	1.97614e-66	0.504624	0.261	0.042	2.50397e-62	3
Rab18	2.49919e-66	0.332181	0.739	0.276	3.16673e-62	3
Ptgr1	2.73968e-66	0.459582	0.832	0.352	3.47145e-62	3
Slc16a6	2.78899e-66	0.560585	0.338	0.071	3.53392e-62	3
Srgap2	2.81487e-66	0.312512	0.566	0.172	3.56672e-62	3
Ahnak2	3.83074e-66	0.572058	0.918	0.441	4.85394e-62	3
Sult2b1	4.34917e-66	0.373555	0.707	0.251	5.51083e-62	3
Pafah1b1	4.61048e-66	0.630068	0.751	0.303	5.84194e-62	3
Dbnl	7.57205e-66	0.385177	0.573	0.179	9.59455e-62	3
Usp7	1.34478e-65	0.432478	0.662	0.231	1.70397e-61	3
Nucb2	1.35318e-65	0.47554	0.376	0.087	1.71462e-61	3
Tmem43	1.71741e-65	0.558748	0.6	0.198	2.17614e-61	3
Syap1	1.76402e-65	0.575822	0.369	0.086	2.23519e-61	3
Pcbp1	3.65294e-65	0.398841	0.763	0.295	4.62865e-61	3
Ss18	4.01051e-65	0.271611	0.508	0.149	5.08172e-61	3
Atg3	4.07037e-65	0.326634	0.556	0.174	5.15757e-61	3
Calm5	4.24086e-65	0.322146	0.307	0.059	5.3736e-61	3
Ankrd49	4.66023e-65	0.411343	0.384	0.09	5.90498e-61	3
Ctnna1	6.14619e-65	0.252787	0.705	0.254	7.78783e-61	3
Cyp2j6	7.53866e-65	0.397396	0.456	0.122	9.55224e-61	3
Fam107b	1.02181e-64	0.318847	0.484	0.134	1.29473e-60	3
Rbms1	1.02329e-64	0.441206	0.727	0.272	1.29661e-60	3
Acer1	1.24487e-64	0.363244	0.77	0.299	1.57737e-60	3
Actg1	1.5314e-64	0.419277	0.909	0.401	1.94044e-60	3
Adipor2	1.84644e-64	0.428913	0.566	0.177	2.33963e-60	3
Bzw1	2.00645e-64	0.33996	0.621	0.208	2.54237e-60	3
Impad1	2.02224e-64	0.370515	0.576	0.186	2.56237e-60	3
Gcat	2.21005e-64	0.467681	0.472	0.132	2.80036e-60	3
Ppp1cb	2.62961e-64	0.283075	0.691	0.243	3.33197e-60	3
Rora	2.6833e-64	0.484553	0.923	0.425	3.40001e-60	3
Ppp2r5c	3.66239e-64	0.315926	0.578	0.185	4.64061e-60	3
Rangap1	4.19076e-64	0.398183	0.635	0.218	5.31011e-60	3
Gm46401	4.33114e-64	0.307739	0.345	0.074	5.48799e-60	3
Susd2	5.75111e-64	0.340096	0.794	0.314	7.28724e-60	3
Zbtb7a	5.87613e-64	0.601812	0.808	0.332	7.44564e-60	3
Bccip	7.10739e-64	0.468501	0.506	0.149	9.00578e-60	3
Psmb5	8.69547e-64	0.264695	0.508	0.148	1.1018e-59	3
Tmed5	1.11392e-63	0.463859	0.765	0.303	1.41145e-59	3
Pus7	1.12207e-63	0.557527	0.314	0.064	1.42178e-59	3
Mast4	1.62917e-63	0.283136	0.408	0.101	2.06432e-59	3
Actr2	1.89563e-63	0.311785	0.655	0.229	2.40196e-59	3
Selenoi	2.22112e-63	0.354365	0.422	0.108	2.81438e-59	3
Rab14	4.45723e-63	0.437151	0.782	0.306	5.64775e-59	3
4930430F08Rik	4.73612e-63	0.501636	0.271	0.047	6.00114e-59	3
Oas1f	5.73115e-63	0.399486	0.669	0.232	7.26193e-59	3
Ptk6	8.09797e-63	0.301049	0.314	0.064	1.02609e-58	3
Ywhaz	8.70425e-63	0.542695	0.952	0.477	1.10292e-58	3
Gjb4	9.84035e-63	0.429147	0.64	0.223	1.24687e-58	3
Abhd6	9.93556e-63	0.572624	0.348	0.079	1.25893e-58	3
Phf14	1.04462e-62	0.62398	0.537	0.17	1.32364e-58	3
Cebpzos	1.21627e-62	0.283419	0.4	0.099	1.54114e-58	3
Coro1c	1.3086e-62	0.306455	0.422	0.109	1.65812e-58	3
Smarca4	3.15909e-62	0.547645	0.508	0.155	4.00288e-58	3
Macroh2a1	3.43572e-62	0.345641	0.7	0.256	4.3534e-58	3
Pard6g	3.50187e-62	0.405637	0.453	0.127	4.43721e-58	3
Fbxo9	5.08986e-62	0.520761	0.429	0.115	6.44936e-58	3
Itpkb	5.73063e-62	0.448243	0.602	0.202	7.26128e-58	3
Cyfip1	8.86042e-62	0.575641	0.501	0.151	1.1227e-57	3
Fam111a	1.0077e-61	0.428409	0.355	0.081	1.27686e-57	3
Dnajc5	1.07862e-61	0.302357	0.47	0.131	1.36672e-57	3
Spg20	1.3793e-61	0.534032	0.348	0.078	1.74771e-57	3
Eif2s2	1.97159e-61	0.590883	0.938	0.495	2.49821e-57	3
Ubxn4	2.00853e-61	0.354229	0.698	0.264	2.545e-57	3
Slc31a2	3.10448e-61	0.418179	0.564	0.183	3.93369e-57	3
Pkp1	3.18334e-61	0.578182	0.94	0.481	4.03362e-57	3
Ift20	3.64165e-61	0.374384	0.851	0.36	4.61434e-57	3
Erp44	5.25516e-61	0.359111	0.41	0.106	6.65881e-57	3
Srpr	5.26135e-61	0.476602	0.513	0.158	6.66666e-57	3
Fam83g	5.68596e-61	0.450356	0.525	0.163	7.20467e-57	3
Slc12a2	5.7456e-61	0.310353	0.604	0.204	7.28025e-57	3
Arf1	7.91855e-61	0.432517	0.748	0.293	1.00336e-56	3
Cox17	9.82018e-61	0.282451	0.607	0.205	1.24431e-56	3
Bag1	1.04785e-60	0.445999	0.897	0.414	1.32773e-56	3
Pycard	1.09396e-60	0.548846	0.906	0.438	1.38615e-56	3
Ptprf	1.63708e-60	0.465578	0.954	0.51	2.07434e-56	3
Dnajc21	3.55591e-60	0.460095	0.48	0.141	4.5057e-56	3
Ier3ip1	5.96899e-60	0.299958	0.619	0.213	7.56331e-56	3
Stx19	6.12462e-60	0.383779	0.367	0.089	7.7605e-56	3
Rab11fip4	7.58338e-60	0.464183	0.345	0.08	9.6089e-56	3
Pdia3	7.63961e-60	0.314455	0.815	0.358	9.68015e-56	3
Rac1	7.83391e-60	0.327254	0.671	0.246	9.92635e-56	3
Kdm2a	8.48743e-60	0.377089	0.489	0.143	1.07544e-55	3
Mpzl2	1.03572e-59	0.544971	0.436	0.124	1.31236e-55	3
Etf1	1.11513e-59	0.465283	0.544	0.176	1.41298e-55	3
Ak2	1.15985e-59	0.273801	0.568	0.188	1.46964e-55	3
Zfp750	1.30833e-59	0.502859	0.616	0.219	1.65779e-55	3
Gxylt1	1.56554e-59	0.638825	0.305	0.063	1.9837e-55	3
Prrg4	2.89386e-59	0.400331	0.305	0.064	3.66682e-55	3
Car13	4.13469e-59	0.293153	0.424	0.115	5.23906e-55	3
Isoc1	4.4288e-59	0.585215	0.489	0.152	5.61173e-55	3
Sec11c	6.15729e-59	0.305153	0.621	0.224	7.80191e-55	3
Rab6a	8.41686e-59	0.537995	0.559	0.189	1.0665e-54	3
Vat1	9.74035e-59	0.445351	0.59	0.201	1.2342e-54	3
Efna3	1.78545e-58	0.62293	0.736	0.298	2.26234e-54	3
Os9	1.84389e-58	0.500646	0.542	0.18	2.33639e-54	3
Chmp4b	2.28909e-58	0.40059	0.892	0.419	2.90051e-54	3
Plxdc2	2.35062e-58	0.289104	0.717	0.273	2.97847e-54	3
Sorbs1	2.40889e-58	0.349932	0.365	0.089	3.0523e-54	3
Cdh1	2.57022e-58	0.313588	0.794	0.316	3.25673e-54	3
Rhou	2.94347e-58	0.405667	0.494	0.155	3.72967e-54	3
Osbpl5	3.02488e-58	0.314529	0.465	0.137	3.83283e-54	3
Pdcd10	3.2739e-58	0.302304	0.52	0.162	4.14836e-54	3
Nde1	4.36412e-58	0.346675	0.355	0.085	5.52977e-54	3
Gsn	6.71105e-58	0.651457	0.993	0.714	8.50358e-54	3
Synrg	1.01481e-57	0.311493	0.333	0.076	1.28586e-53	3
Klc3	1.02905e-57	0.514369	0.691	0.272	1.30391e-53	3
Arl6ip1	1.13227e-57	0.276289	0.77	0.309	1.43469e-53	3
Calr	2.22651e-57	0.339155	0.839	0.367	2.82122e-53	3
Epn2	2.46932e-57	0.45941	0.417	0.115	3.12888e-53	3
Crip2	7.00341e-57	0.371056	0.909	0.463	8.87403e-53	3
Mxd4	7.15296e-57	0.451105	0.585	0.203	9.06351e-53	3
Csrnp2	7.69442e-57	0.324726	0.29	0.059	9.7496e-53	3
Nfe2l1	8.36828e-57	0.358639	0.835	0.37	1.06035e-52	3
BC064078	9.20567e-57	0.310473	0.621	0.223	1.16645e-52	3
Klf6	9.29771e-57	0.358817	0.856	0.387	1.17811e-52	3
Capza2	1.0783e-56	0.38343	0.552	0.187	1.36631e-52	3
Stim1	1.10089e-56	0.283316	0.54	0.176	1.39493e-52	3
Bbox1	1.20688e-56	0.532235	0.683	0.263	1.52924e-52	3
2310022B05Rik	1.22264e-56	0.496611	0.41	0.112	1.5492e-52	3
Smarcb1	1.33942e-56	0.472636	0.424	0.117	1.69717e-52	3
Cope	1.53015e-56	0.397818	0.719	0.284	1.93885e-52	3
Tmem234	1.55979e-56	0.276344	0.791	0.332	1.97641e-52	3
Fkbp2	1.7428e-56	0.27454	0.671	0.257	2.2083e-52	3
Nsun2	2.22076e-56	0.380324	0.451	0.134	2.81392e-52	3
Rab7	2.33766e-56	0.286117	0.664	0.246	2.96205e-52	3
Fam114a2	2.50206e-56	0.435309	0.458	0.138	3.17036e-52	3
Dnajc3	2.70081e-56	0.427283	0.453	0.135	3.42219e-52	3
Anp32a	2.87943e-56	0.400958	0.7	0.28	3.64852e-52	3
Ddrgk1	3.57466e-56	0.396146	0.544	0.18	4.52945e-52	3
Arap2	4.00985e-56	0.395972	0.59	0.21	5.08088e-52	3
Mal2	4.17584e-56	0.466859	0.388	0.102	5.2912e-52	3
Cttnbp2	4.21593e-56	0.394965	0.432	0.125	5.342e-52	3
Ace2	4.30158e-56	0.489833	0.448	0.133	5.45053e-52	3
Cap1	4.44803e-56	0.454249	0.441	0.13	5.63609e-52	3
Adgra3	5.85533e-56	0.314794	0.516	0.166	7.41928e-52	3
Arhgap5	7.06763e-56	0.371141	0.635	0.236	8.95539e-52	3
Orai1	7.4956e-56	0.312767	0.348	0.084	9.49767e-52	3
Cd82	7.63603e-56	0.369079	0.731	0.301	9.67561e-52	3
Slain2	8.05014e-56	0.385628	0.434	0.125	1.02003e-51	3
Guk1	9.34353e-56	0.462273	0.549	0.187	1.18392e-51	3
Pgrmc2	1.03995e-55	0.313798	0.753	0.3	1.31772e-51	3
Spink5	1.15815e-55	0.684151	1	0.865	1.4675e-51	3
Sh3glb1	1.96195e-55	0.298262	0.691	0.27	2.48598e-51	3
Fkbp4	1.96445e-55	0.40563	0.518	0.169	2.48915e-51	3
Nectin1	2.5655e-55	0.419932	0.412	0.116	3.25075e-51	3
Zc3h15	3.03707e-55	0.254997	0.715	0.281	3.84827e-51	3
Arcn1	3.76439e-55	0.315264	0.422	0.12	4.76986e-51	3
Dapl1	3.95442e-55	0.683588	1	0.872	5.01064e-51	3
Utp11	5.59983e-55	0.361977	0.429	0.124	7.09555e-51	3
Arf6	5.98606e-55	0.468192	0.48	0.149	7.58494e-51	3
Gspt1	6.89971e-55	0.432749	0.518	0.168	8.74262e-51	3
D7Ertd443e	6.93047e-55	0.363544	0.281	0.058	8.7816e-51	3
Ybx3	7.02237e-55	0.59745	1	0.705	8.89804e-51	3
Otud1	8.70957e-55	0.302192	0.468	0.144	1.10359e-50	3
Dusp22	1.02461e-54	0.312107	0.643	0.247	1.29828e-50	3
Septin7	1.17915e-54	0.512154	0.763	0.334	1.4941e-50	3
Hdac2	1.24947e-54	0.354783	0.472	0.143	1.5832e-50	3
Gm11992	1.39662e-54	0.42839	0.305	0.068	1.76966e-50	3
Ammecr1	1.5842e-54	0.350668	0.499	0.162	2.00733e-50	3
Urah	1.70219e-54	0.350676	0.911	0.442	2.15684e-50	3
Ank	1.71158e-54	0.430172	0.585	0.205	2.16875e-50	3
Fam129b	1.98784e-54	0.520865	0.763	0.325	2.5188e-50	3
Gltp	2.19413e-54	0.545075	0.99	0.65	2.78018e-50	3
Etv3	2.21352e-54	0.271886	0.482	0.149	2.80475e-50	3
Thoc2	2.28002e-54	0.539725	0.635	0.242	2.88901e-50	3
Emp1	3.621e-54	0.396951	0.815	0.362	4.58817e-50	3
Ppp1r14c	4.02491e-54	0.385861	0.405	0.115	5.09996e-50	3
Blmh	4.40511e-54	0.425683	0.906	0.447	5.58171e-50	3
Kank1	4.9e-54	0.302411	0.595	0.21	6.20879e-50	3
Kdm7a	5.43173e-54	0.374895	0.511	0.168	6.88255e-50	3
Npl	6.60489e-54	0.619516	0.343	0.085	8.36905e-50	3
Sdc1	6.86783e-54	0.485954	0.818	0.371	8.70223e-50	3
Pim3	8.27137e-54	0.54772	0.492	0.162	1.04807e-49	3
Emp2	8.89104e-54	0.522382	0.959	0.585	1.12658e-49	3
Stk24	1.06512e-53	0.285083	0.393	0.109	1.34961e-49	3
Ghr	1.13699e-53	0.30973	0.336	0.081	1.44067e-49	3
Nol12	1.19109e-53	0.372912	0.319	0.075	1.50923e-49	3
Ostf1	1.26002e-53	0.331035	0.614	0.224	1.59657e-49	3
Ehd4	1.30276e-53	0.253636	0.341	0.085	1.65073e-49	3
Metrnl	1.82185e-53	0.256663	0.564	0.198	2.30847e-49	3
Actn4	2.17218e-53	0.375944	0.806	0.352	2.75237e-49	3
Reep3	2.26963e-53	0.324895	0.676	0.265	2.87585e-49	3
Hal	2.46855e-53	0.398723	0.938	0.459	3.1279e-49	3
St13	3.34897e-53	0.251877	0.645	0.244	4.24348e-49	3
Pla2g2f	4.01461e-53	0.374331	0.839	0.384	5.08692e-49	3
Eif4g2	4.06131e-53	0.4136	0.892	0.436	5.14609e-49	3
Alox12	5.87562e-53	0.329148	0.269	0.055	7.44499e-49	3
Snx6	6.78632e-53	0.357554	0.484	0.155	8.59895e-49	3
Prom2	6.98536e-53	0.36364	0.434	0.129	8.85114e-49	3
Cab39	7.77261e-53	0.269922	0.408	0.115	9.84868e-49	3
Gid8	9.11943e-53	0.293291	0.501	0.164	1.15552e-48	3
Mapkapk3	1.12802e-52	0.501667	0.403	0.116	1.42931e-48	3
Klf4	1.1687e-52	0.443091	0.988	0.6	1.48085e-48	3
Ubxn2a	1.3819e-52	0.312497	0.427	0.125	1.75101e-48	3
Nans	1.57345e-52	0.404283	0.374	0.101	1.99372e-48	3
Upf1	1.58111e-52	0.458228	0.388	0.108	2.00343e-48	3
Smdt1	2.28463e-52	0.296351	0.664	0.255	2.89485e-48	3
Dffa	2.67428e-52	0.460593	0.338	0.086	3.38858e-48	3
Tubb4b	3.95538e-52	0.452496	0.942	0.513	5.01186e-48	3
Asah2	5.54339e-52	0.280879	0.494	0.162	7.02403e-48	3
Fut1	6.96109e-52	0.366802	0.314	0.075	8.8204e-48	3
Cyth1	8.27076e-52	0.294957	0.355	0.093	1.04799e-47	3
Psmc3	8.98778e-52	0.352867	0.679	0.267	1.13884e-47	3
Ywhab	1.01981e-51	0.328165	0.741	0.314	1.2922e-47	3
Smim5	1.22947e-51	0.498262	0.492	0.162	1.55786e-47	3
Macc1	1.33031e-51	0.338976	0.374	0.102	1.68564e-47	3
Slc24a3	1.41248e-51	0.456967	0.3	0.07	1.78975e-47	3
Capzb	1.47287e-51	0.250665	0.662	0.259	1.86627e-47	3
Comt	1.52092e-51	0.327803	0.525	0.18	1.92716e-47	3
Gsdma	1.64536e-51	0.405793	0.494	0.163	2.08484e-47	3
Tlk1	1.75043e-51	0.373778	0.379	0.104	2.21797e-47	3
Il17rc	2.43849e-51	0.314638	0.446	0.137	3.08981e-47	3
Klk5	2.4645e-51	0.400871	0.818	0.382	3.12276e-47	3
Eif4ebp2	2.78563e-51	0.422173	0.492	0.165	3.52967e-47	3
Larp1b	2.92183e-51	0.485177	0.388	0.11	3.70225e-47	3
Pkp3	4.79016e-51	0.39719	0.794	0.358	6.06962e-47	3
Snx3	5.21443e-51	0.354493	0.508	0.173	6.60721e-47	3
Psmd4	5.36639e-51	0.315948	0.676	0.27	6.79976e-47	3
Suds3	6.56758e-51	0.374134	0.544	0.198	8.32178e-47	3
Ahcyl2	8.61448e-51	0.46486	0.312	0.076	1.09154e-46	3
Gdi2	9.66961e-51	0.405938	0.825	0.384	1.22524e-46	3
Ralbp1	1.69584e-50	0.313202	0.861	0.419	2.14879e-46	3
Wnt3	2.38871e-50	0.274018	0.333	0.085	3.02674e-46	3
Efcab14	2.69712e-50	0.337873	0.333	0.085	3.41752e-46	3
Fer	2.74088e-50	0.353166	0.36	0.098	3.47296e-46	3
Ap3b1	3.14323e-50	0.258592	0.463	0.15	3.98279e-46	3
Tspan5	3.82846e-50	0.319635	0.501	0.172	4.85105e-46	3
Spcs2	4.3975e-50	0.270774	0.626	0.241	5.57208e-46	3
Hnrnpab	4.49112e-50	0.389772	0.753	0.334	5.6907e-46	3
Dnajc7	4.738e-50	0.34299	0.468	0.151	6.00352e-46	3
Mtdh	4.83213e-50	0.307744	0.76	0.335	6.12279e-46	3
Ppp2r5a	5.11827e-50	0.271052	0.331	0.083	6.48536e-46	3
Ubap2l	5.43338e-50	0.311115	0.484	0.168	6.88464e-46	3
Dusp7	5.62984e-50	0.250892	0.331	0.084	7.13358e-46	3
Sp6	6.30516e-50	0.454826	0.362	0.1	7.98927e-46	3
Rcan1	6.85943e-50	0.350942	0.4	0.118	8.69158e-46	3
Nebl	7.5697e-50	0.374897	0.388	0.112	9.59156e-46	3
Psmd7	7.57443e-50	0.324702	0.76	0.333	9.59756e-46	3
Ralgps2	8.69171e-50	0.463653	0.434	0.136	1.10133e-45	3
1810037I17Rik	1.25966e-49	0.428709	0.777	0.363	1.59612e-45	3
Sec13	1.7307e-49	0.293897	0.365	0.102	2.19297e-45	3
Evi5	1.91831e-49	0.444193	0.391	0.114	2.43069e-45	3
Dsc3	2.341e-49	0.460664	0.952	0.578	2.96628e-45	3
Nhp2	2.40583e-49	0.544599	0.686	0.298	3.04843e-45	3
Filip1l	3.53739e-49	0.347924	0.542	0.194	4.48223e-45	3
Fyttd1	3.58439e-49	0.392233	0.46	0.149	4.54178e-45	3
Ggh	7.20136e-49	0.276497	0.633	0.247	9.12484e-45	3
Tnks1bp1	8.73556e-49	0.571719	0.326	0.085	1.10688e-44	3
Ifi27	9.0549e-49	0.282117	0.417	0.126	1.14735e-44	3
Prr13	9.57681e-49	0.250005	0.576	0.214	1.21348e-44	3
Abhd5	1.4169e-48	0.390484	0.501	0.174	1.79535e-44	3
Wwc1	1.44858e-48	0.389324	0.288	0.068	1.83549e-44	3
Kmt2e	1.45624e-48	0.333397	0.801	0.368	1.8452e-44	3
Chmp2a	1.68374e-48	0.323233	0.815	0.391	2.13347e-44	3
Tmem45a	1.86713e-48	0.380605	0.93	0.521	2.36584e-44	3
Ccdc122	2.03352e-48	0.301752	0.329	0.085	2.57667e-44	3
Syne1	2.32029e-48	0.287493	0.269	0.06	2.94004e-44	3
Ndufv3	3.1363e-48	0.308507	0.626	0.244	3.974e-44	3
Cept1	3.67171e-48	0.311343	0.336	0.089	4.65242e-44	3
Ivl	4.58235e-48	0.58785	0.705	0.318	5.80629e-44	3
Elf1	5.14478e-48	0.433011	0.508	0.179	6.51895e-44	3
Psmd1	5.95846e-48	0.278776	0.501	0.177	7.54996e-44	3
Ppp2ca	6.17988e-48	0.263799	0.667	0.268	7.83053e-44	3
Rad23b	6.34178e-48	0.342639	0.52	0.185	8.03567e-44	3
Vsig10l	6.37288e-48	0.37801	0.278	0.063	8.07507e-44	3
Stxbp3	8.0284e-48	0.359615	0.367	0.105	1.01728e-43	3
Clic1	9.91132e-48	0.26442	0.861	0.427	1.25586e-43	3
Ddx18	2.15266e-47	0.257287	0.278	0.064	2.72763e-43	3
Eps15l1	2.46352e-47	0.343074	0.273	0.062	3.12153e-43	3
Tmem259	3.05517e-47	0.568212	0.487	0.169	3.87121e-43	3
Srpk2	3.14462e-47	0.28167	0.489	0.17	3.98455e-43	3
Orm1	3.32532e-47	0.300283	0.849	0.406	4.21351e-43	3
Anxa8	3.38519e-47	0.53256	1	0.828	4.28937e-43	3
Tuba1b	4.30796e-47	0.258316	0.686	0.278	5.45861e-43	3
Gar1	6.73978e-47	0.503173	0.312	0.081	8.53998e-43	3
Wasf2	7.55661e-47	0.295653	0.556	0.208	9.57498e-43	3
Mpzl3	8.29892e-47	0.292639	0.398	0.123	1.05156e-42	3
Srd5a1	8.43253e-47	0.422589	0.314	0.081	1.06849e-42	3
Sf3a3	1.49614e-46	0.436496	0.283	0.069	1.89576e-42	3
Jup	1.52169e-46	0.390742	0.95	0.521	1.92814e-42	3
Riok3	1.83861e-46	0.253011	0.494	0.173	2.3297e-42	3
Gtf2f2	1.85364e-46	0.405218	0.381	0.114	2.34875e-42	3
9230114K14Rik	1.86055e-46	0.255058	0.257	0.056	2.35751e-42	3
Satb1	2.14999e-46	0.325237	0.302	0.076	2.72425e-42	3
Cul5	3.93912e-46	0.492585	0.374	0.113	4.99125e-42	3
Pepd	4.14188e-46	0.33939	0.494	0.171	5.24817e-42	3
Lgals3	4.7934e-46	0.479289	0.99	0.811	6.07372e-42	3
Vps37a	5.0906e-46	0.390137	0.336	0.092	6.4503e-42	3
Nemf	5.25905e-46	0.427129	0.504	0.183	6.66375e-42	3
Ephb6	5.32682e-46	0.365363	0.405	0.126	6.74961e-42	3
Tjp3	1.19652e-45	0.396494	0.288	0.072	1.51612e-41	3
Acadsb	1.2934e-45	0.37492	0.305	0.079	1.63886e-41	3
Rhov	1.45845e-45	0.322554	0.482	0.165	1.84801e-41	3
6430548M08Rik	1.79893e-45	0.628402	0.261	0.061	2.27943e-41	3
Dnajb11	1.90248e-45	0.288036	0.333	0.091	2.41064e-41	3
Trib1	2.34596e-45	0.418534	0.317	0.084	2.97257e-41	3
Tprgl	2.63559e-45	0.372638	0.619	0.252	3.33955e-41	3
Sc5d	3.19236e-45	0.257409	0.309	0.081	4.04504e-41	3
Nudt17	4.04811e-45	0.501287	0.372	0.113	5.12936e-41	3
Spag1	6.8734e-45	0.253753	0.372	0.112	8.70929e-41	3
Epb41	7.02706e-45	0.264472	0.379	0.118	8.90398e-41	3
Ptdss1	7.39158e-45	0.275798	0.324	0.088	9.36587e-41	3
Sptan1	8.26007e-45	0.27505	0.405	0.129	1.04663e-40	3
Tm9sf3	9.87525e-45	0.277987	0.621	0.255	1.25129e-40	3
Cdr2	1.05527e-44	0.424268	0.295	0.075	1.33713e-40	3
Ints6l	1.11645e-44	0.406672	0.273	0.065	1.41466e-40	3
Hdgf	1.3529e-44	0.32677	0.897	0.472	1.71426e-40	3
Vps4b	1.52667e-44	0.379318	0.513	0.192	1.93445e-40	3
Fam135a	1.96911e-44	0.291682	0.288	0.071	2.49507e-40	3
Alox12e	2.00459e-44	0.478466	0.657	0.284	2.54002e-40	3
Gata3	2.74129e-44	0.270478	0.954	0.535	3.47349e-40	3
Rab11a	3.61783e-44	0.300006	0.897	0.462	4.58416e-40	3
Sptbn2	4.3097e-44	0.362314	0.444	0.151	5.46082e-40	3
Sdc4	5.56962e-44	0.278509	0.926	0.484	7.05726e-40	3
Erg28	5.70597e-44	0.356918	0.257	0.06	7.23004e-40	3
Ppfia3	8.97006e-44	0.383866	0.3	0.079	1.1366e-39	3
Adh6a	1.07988e-43	0.566207	0.312	0.084	1.36831e-39	3
Sft2d2	1.12493e-43	0.400508	0.362	0.109	1.4254e-39	3
Ddx54	1.32302e-43	0.315874	0.305	0.081	1.6764e-39	3
Arvcf	1.39976e-43	0.268006	0.324	0.089	1.77363e-39	3
Sfn	1.85422e-43	0.491995	0.998	0.846	2.34949e-39	3
Calm2	1.85718e-43	0.454293	0.971	0.652	2.35324e-39	3
Ykt6	1.9078e-43	0.305634	0.355	0.104	2.41737e-39	3
Ttc1	1.92028e-43	0.341617	0.384	0.12	2.43319e-39	3
Pkn2	2.27372e-43	0.288849	0.444	0.153	2.88103e-39	3
Slc39a6	2.43564e-43	0.57065	0.314	0.087	3.08619e-39	3
Pmvk	2.46485e-43	0.313671	0.489	0.179	3.12321e-39	3
Elovl7	2.57281e-43	0.292958	0.398	0.127	3.26001e-39	3
Samd4b	2.70296e-43	0.337978	0.3	0.079	3.42493e-39	3
N4bp2l2	3.88206e-43	0.285473	0.403	0.13	4.91896e-39	3
Nrarp	6.96192e-43	0.301079	0.506	0.182	8.82145e-39	3
Kras	8.98095e-43	0.264821	0.391	0.125	1.13798e-38	3
Tnfaip1	1.2167e-42	0.342329	0.398	0.129	1.54168e-38	3
Rnh1	1.46979e-42	0.418817	0.722	0.336	1.86237e-38	3
Exoc5	1.61897e-42	0.396553	0.302	0.082	2.05139e-38	3
Cnih4	1.8095e-42	0.300822	0.365	0.112	2.29282e-38	3
Cyb561	1.86123e-42	0.358541	0.288	0.075	2.35837e-38	3
Usp32	1.95901e-42	0.4333	0.273	0.069	2.48226e-38	3
Faah	3.16468e-42	0.340728	0.372	0.117	4.00997e-38	3
Scaf11	3.43687e-42	0.329818	0.532	0.203	4.35486e-38	3
Itgb1bp1	3.78169e-42	0.459825	0.297	0.08	4.79178e-38	3
Gipc1	4.26388e-42	0.405195	0.369	0.114	5.40276e-38	3
Lman2	4.26544e-42	0.262931	0.46	0.162	5.40474e-38	3
Dync1li2	6.51512e-42	0.301524	0.381	0.12	8.25531e-38	3
Sphk1	7.43919e-42	0.269491	0.477	0.17	9.42619e-38	3
Abcf1	8.19127e-42	0.396522	0.65	0.279	1.03792e-37	3
Canx	8.73925e-42	0.252924	0.854	0.425	1.10735e-37	3
Thumpd1	8.9128e-42	0.481335	0.293	0.078	1.12934e-37	3
Ifih1	1.24279e-41	0.7703	0.252	0.061	1.57474e-37	3
Adss	1.39752e-41	0.344542	0.312	0.088	1.77079e-37	3
Micos13	1.65476e-41	0.28651	0.659	0.286	2.09675e-37	3
Prkx	1.91788e-41	0.278207	0.338	0.099	2.43015e-37	3
Prdx5	4.36426e-41	0.403441	0.966	0.652	5.52995e-37	3
Usp25	6.25297e-41	0.305758	0.472	0.171	7.92314e-37	3
Cdk6	7.85969e-41	0.291061	0.35	0.106	9.95901e-37	3
Pcdh1	8.60171e-41	0.346587	0.326	0.095	1.08992e-36	3
Gm94	2.31446e-40	0.349588	0.978	0.621	2.93265e-36	3
Dmkn	2.97268e-40	0.485811	1	0.981	3.76669e-36	3
Dbi	3.17593e-40	0.311661	0.952	0.549	4.02422e-36	3
Gnb2	5.27196e-40	0.38081	0.801	0.407	6.6801e-36	3
Rarg	6.7803e-40	0.434952	0.487	0.188	8.59132e-36	3
Bok	7.65764e-40	0.334668	0.317	0.091	9.70299e-36	3
Trabd	9.50389e-40	0.525833	0.29	0.079	1.20424e-35	3
Eif4a1	1.8172e-39	0.270857	0.789	0.367	2.30257e-35	3
Pum3	1.88631e-39	0.26594	0.353	0.112	2.39015e-35	3
Psmd3	2.64322e-39	0.254691	0.42	0.146	3.34922e-35	3
Tmcc3	2.94293e-39	0.294155	0.388	0.128	3.72898e-35	3
Chordc1	3.75973e-39	0.27009	0.336	0.104	4.76395e-35	3
Atg5	3.97241e-39	0.488417	0.285	0.078	5.03344e-35	3
Slc35b1	4.63552e-39	0.348221	0.338	0.102	5.87367e-35	3
Dyrk2	5.72473e-39	0.348092	0.269	0.07	7.25381e-35	3
Mfsd5	1.08416e-38	0.279023	0.441	0.159	1.37374e-34	3
Atxn3	1.13309e-38	0.404724	0.278	0.076	1.43574e-34	3
Creg1	1.27298e-38	0.276141	0.475	0.178	1.613e-34	3
Ppl	1.54317e-38	0.275531	0.959	0.584	1.95535e-34	3
Sema3f	1.5668e-38	0.25698	0.276	0.074	1.98529e-34	3
Tmem238	1.71398e-38	0.382522	0.367	0.12	2.17178e-34	3
Hoxa7	2.40709e-38	0.445939	0.355	0.115	3.05002e-34	3
Gsta2	2.45455e-38	0.339741	0.281	0.077	3.11016e-34	3
Psmd2	2.55932e-38	0.263254	0.556	0.224	3.24292e-34	3
Manf	2.7177e-38	0.297715	0.388	0.134	3.4436e-34	3
Sipa1l1	3.05303e-38	0.312705	0.307	0.09	3.8685e-34	3
Psapl1	3.24765e-38	0.286838	0.952	0.569	4.1151e-34	3
Prrc1	4.26863e-38	0.296924	0.412	0.145	5.40878e-34	3
Wipf2	4.6321e-38	0.320435	0.285	0.08	5.86933e-34	3
Uba52	7.06636e-38	0.304798	0.887	0.464	8.95378e-34	3
Cdkl2	9.72802e-38	0.259929	0.252	0.064	1.23264e-33	3
Fam241b	1.00315e-37	0.265666	0.396	0.135	1.27109e-33	3
Stox2	1.16761e-37	0.280602	0.271	0.073	1.47948e-33	3
Dync1li1	1.47105e-37	0.257803	0.285	0.08	1.86397e-33	3
Sh3glb2	2.52861e-37	0.326941	0.391	0.135	3.20401e-33	3
Ifitm6	3.27293e-37	0.490618	0.628	0.288	4.14713e-33	3
Araf	4.93531e-37	0.255805	0.372	0.124	6.25353e-33	3
Anxa2	5.03628e-37	0.424855	1	0.808	6.38147e-33	3
H1f0	5.23614e-37	0.310671	0.662	0.303	6.63471e-33	3
Col4a3bp	5.8161e-37	0.394386	0.305	0.092	7.36958e-33	3
Dpp3	5.83589e-37	0.392547	0.429	0.159	7.39466e-33	3
Rab8a	1.90652e-36	0.274647	0.405	0.146	2.41575e-32	3
Vapb	3.26452e-36	0.42649	0.288	0.085	4.13647e-32	3
2610001J05Rik	3.40467e-36	0.288673	0.348	0.115	4.31406e-32	3
Copb2	4.33012e-36	0.429924	0.367	0.126	5.48669e-32	3
Serinc1	5.86276e-36	0.28596	0.362	0.121	7.4287e-32	3
Ly6g6c	6.9287e-36	0.376541	1	0.874	8.77935e-32	3
Dsp	9.86772e-36	0.375556	1	0.936	1.25034e-31	3
Vgll4	2.34227e-35	0.410546	0.376	0.134	2.96789e-31	3
Eif5a	2.36101e-35	0.385255	0.933	0.577	2.99164e-31	3
Rasal2	3.63291e-35	0.35047	0.261	0.073	4.60326e-31	3
Ttc7	7.94364e-35	0.292345	0.396	0.143	1.00654e-30	3
Efna4	8.63736e-35	0.266115	0.307	0.095	1.09444e-30	3
Zfp385a	1.62839e-34	0.474207	0.345	0.117	2.06333e-30	3
Hnrnpul1	2.51062e-34	0.276954	0.367	0.128	3.18121e-30	3
Cdk12	2.87334e-34	0.380648	0.276	0.08	3.6408e-30	3
Rnf168	3.79933e-34	0.411382	0.266	0.076	4.81414e-30	3
Rtkn	4.76785e-34	0.378415	0.273	0.081	6.04134e-30	3
Nae1	7.6507e-34	0.313423	0.3	0.093	9.6942e-30	3
Ormdl3	1.28577e-33	0.26243	0.367	0.13	1.6292e-29	3
Rcor1	1.41448e-33	0.403149	0.333	0.113	1.79228e-29	3
Exoc3	1.50501e-33	0.299281	0.345	0.118	1.907e-29	3
Csk	1.67542e-33	0.286537	0.297	0.093	2.12293e-29	3
Creb3	2.07803e-33	0.418284	0.307	0.1	2.63308e-29	3
Nrtn	2.13149e-33	0.379798	0.645	0.303	2.70081e-29	3
Wbp1l	2.1552e-33	0.433708	0.317	0.104	2.73085e-29	3
Pdrg1	3.02159e-33	0.366543	0.324	0.107	3.82866e-29	3
Nsrp1	4.39456e-33	0.2504	0.444	0.176	5.56835e-29	3
Vps41	6.44844e-33	0.317132	0.336	0.115	8.17081e-29	3
Serbp1	6.80773e-33	0.255284	0.99	0.671	8.62607e-29	3
Scfd1	9.04395e-33	0.314672	0.269	0.081	1.14596e-28	3
Dynll1	9.62325e-33	0.356101	0.983	0.727	1.21936e-28	3
Pdzk1ip1	1.4173e-32	0.271659	0.93	0.548	1.79586e-28	3
Ube2l3	1.95335e-32	0.462669	0.511	0.218	2.47508e-28	3
Actb	7.44917e-32	0.327663	0.998	0.858	9.43884e-28	3
Ago2	8.01639e-32	0.262279	0.324	0.111	1.01576e-27	3
Auts2	1.16275e-31	0.379261	0.29	0.093	1.47332e-27	3
Eps8l2	1.20702e-31	0.293741	0.408	0.157	1.52941e-27	3
Phyhip	1.6385e-31	0.315193	0.319	0.108	2.07614e-27	3
Bzw2	1.69618e-31	0.613471	0.273	0.086	2.14923e-27	3
Eif2s1	2.28408e-31	0.412971	0.314	0.107	2.89416e-27	3
Fyco1	2.45152e-31	0.291493	0.266	0.081	3.10632e-27	3
Pcmt1	4.47232e-31	0.274818	0.29	0.093	5.66688e-27	3
Ebna1bp2	6.11562e-31	0.467853	0.295	0.099	7.7491e-27	3
Ist1	1.02234e-30	0.307254	0.343	0.123	1.2954e-26	3
Rps4l	2.22833e-30	0.350669	0.254	0.077	2.82351e-26	3
Mcl1	2.50732e-30	0.289083	0.427	0.172	3.17702e-26	3
Rab24	4.43237e-30	0.35864	0.365	0.138	5.61626e-26	3
Ube2z	6.35241e-30	0.344377	0.297	0.099	8.04914e-26	3
Triap1	6.56235e-30	0.332002	0.276	0.089	8.31515e-26	3
Calm4	1.00394e-29	0.351999	1	0.921	1.27209e-25	3
Mbd3	1.08628e-29	0.28763	0.353	0.129	1.37642e-25	3
Dazap1	1.69059e-29	0.267339	0.329	0.118	2.14215e-25	3
Cab39l	2.59666e-29	0.267171	0.297	0.101	3.29023e-25	3
Fbxo6	4.099e-29	0.395098	0.329	0.119	5.19384e-25	3
Cops7a	4.78142e-29	0.302739	0.273	0.089	6.05854e-25	3
Paip1	6.70121e-29	0.295879	0.273	0.09	8.49111e-25	3
Usp3	1.52364e-28	0.303008	0.285	0.096	1.93061e-24	3
Pak1ip1	1.70136e-27	0.337244	0.276	0.095	2.15579e-23	3
Tmem41a	4.65782e-27	0.299922	0.295	0.104	5.90193e-23	3
Cd3eap	4.73979e-27	0.377637	0.257	0.084	6.00578e-23	3
Cited4	8.72322e-27	0.29472	0.372	0.148	1.10532e-22	3
Sbsn	2.09149e-26	0.3315	1	0.983	2.65012e-22	3
Rnf181	2.51201e-26	0.275019	0.254	0.084	3.18297e-22	3
Perp	2.55383e-26	0.289856	0.998	0.926	3.23596e-22	3
Rps2	9.33417e-25	0.27144	0.986	0.743	1.18273e-20	3
Naa38	2.0179e-24	0.402668	0.276	0.101	2.55688e-20	3
Krt1	8.91488e-24	0.370357	0.962	0.72	1.1296e-19	3
Htatip2	2.04934e-23	0.265188	0.276	0.1	2.59672e-19	3
Itm2b	2.99404e-23	0.265485	1	0.905	3.79375e-19	3
Rsbn1l	1.12328e-22	0.262383	0.261	0.095	1.42331e-18	3
Fam25c	2.19488e-22	0.321701	1	0.937	2.78113e-18	3
Scand1	4.4921e-22	0.26239	0.297	0.118	5.69195e-18	3
Rplp0	2.48811e-21	0.300765	0.993	0.896	3.15268e-17	3
Nsd3	4.03591e-21	0.272466	0.259	0.098	5.11391e-17	3
Lgals7	7.40424e-18	0.332071	1	0.99	9.38191e-14	3
F3	6.59141e-161	1.51952	0.773	0.187	8.35197e-157	4
Serpina12	3.75874e-155	1.71118	0.871	0.268	4.7627e-151	4
Lypd5	3.72704e-144	1.68983	0.917	0.348	4.72253e-140	4
Elmod1	3.44934e-135	1.37065	0.7	0.163	4.37066e-131	4
Ak1	9.92559e-129	0.996025	0.361	0.038	1.25767e-124	4
Nectin3	1.01014e-122	1.29489	0.717	0.193	1.27994e-118	4
Hrnr	5.0909e-122	1.33366	0.849	0.272	6.45069e-118	4
Agpat5	6.211e-118	1.37345	0.893	0.35	7.86996e-114	4
Elovl1	1.71808e-112	1.48291	0.956	0.485	2.17698e-108	4
Wfdc21	2.07582e-110	1.68091	0.971	0.631	2.63027e-106	4
Il1f5	1.76852e-109	1.34216	0.737	0.226	2.24089e-105	4
Cpm	1.1446e-108	1.03889	0.507	0.101	1.45032e-104	4
Slc6a14	1.41701e-108	0.724896	0.502	0.097	1.79549e-104	4
Id4	3.02381e-108	1.32872	0.651	0.173	3.83147e-104	4
Klk7	7.41436e-108	1.2918	0.968	0.57	9.39473e-104	4
Cgn	3.69921e-104	1.21661	0.624	0.161	4.68727e-100	4
Srpk1	3.98168e-103	1.2851	0.834	0.331	5.04518e-99	4
Cldn23	1.80683e-102	0.826305	0.498	0.1	2.28943e-98	4
Gm32089	2.47792e-102	0.611793	0.356	0.05	3.13978e-98	4
Pcdh7	5.96967e-102	1.2631	0.459	0.088	7.56417e-98	4
Eps8l1	6.46377e-102	1.0792	0.805	0.274	8.19024e-98	4
Ivl	5.76663e-99	1.35356	0.832	0.305	7.3069e-95	4
Spink5	9.3795e-99	1.33714	0.995	0.866	1.18848e-94	4
Cnfn	7.68935e-98	1.27427	0.941	0.435	9.74318e-94	4
Ypel2	1.72417e-95	0.990058	0.488	0.105	2.18469e-91	4
Slc46a2	1.59817e-94	0.879135	0.527	0.121	2.02504e-90	4
Laptm4b	5.02587e-91	0.849061	0.644	0.193	6.36828e-87	4
Tuba8	6.72244e-91	0.960686	0.671	0.201	8.518e-87	4
Arg1	1.09401e-89	0.914928	0.441	0.091	1.38622e-85	4
Il1f9	7.2124e-88	0.361311	0.405	0.075	9.13883e-84	4
Atp6v1c2	1.26536e-87	0.768173	0.685	0.217	1.60334e-83	4
Hal	1.787e-87	1.14976	0.912	0.463	2.26431e-83	4
Nlrp10	1.86626e-87	0.636145	0.649	0.189	2.36474e-83	4
Dmkn	2.21166e-86	0.943173	1	0.981	2.8024e-82	4
Ptpn21	3.98238e-84	1.03787	0.717	0.252	5.04608e-80	4
Gdpd3	4.05163e-84	0.697448	0.471	0.108	5.13382e-80	4
Serpinb7	4.92429e-84	1.13045	0.846	0.372	6.23956e-80	4
Calm1	4.14437e-83	1.10323	0.983	0.787	5.25133e-79	4
Asah2	6.68449e-82	1.00245	0.561	0.155	8.46991e-78	4
Ly6m	2.36747e-81	0.746288	0.459	0.102	2.99983e-77	4
Sh3kbp1	2.98986e-81	0.537663	0.473	0.112	3.78845e-77	4
Csnk2a2	7.40847e-79	0.726449	0.81	0.323	9.38727e-75	4
Anxa9	4.68351e-78	0.867837	0.532	0.142	5.93447e-74	4
Cdsn	4.78805e-78	1.09512	0.927	0.493	6.06694e-74	4
Sdr9c7	1.10519e-76	0.552584	0.451	0.105	1.40039e-72	4
Dsc1	1.47933e-76	0.759083	0.595	0.177	1.87446e-72	4
Fam89a	4.07071e-76	0.819897	0.598	0.18	5.158e-72	4
Mboat2	7.84094e-76	0.969413	0.805	0.327	9.93526e-72	4
Tmed5	1.23942e-75	0.929361	0.768	0.304	1.57046e-71	4
C2cd2	2.95359e-75	0.493702	0.593	0.18	3.74249e-71	4
Vgll3	1.75968e-74	0.46267	0.59	0.174	2.22969e-70	4
Klk5	1.54282e-73	0.916348	0.834	0.381	1.95491e-69	4
Csnk2a1	1.72056e-73	0.765881	0.695	0.244	2.18013e-69	4
Flg2	1.86154e-72	0.719908	0.973	0.618	2.35875e-68	4
Map2	2.07685e-72	0.772632	0.598	0.192	2.63158e-68	4
Sbsn	2.52842e-71	0.747983	1	0.983	3.20376e-67	4
Alox12b	2.73483e-71	0.593868	0.507	0.138	3.46531e-67	4
Trim2	3.26133e-71	1.10623	0.895	0.472	4.13243e-67	4
Rab27b	4.85522e-71	0.721825	0.51	0.144	6.15205e-67	4
Rab11fip1	4.45823e-70	0.711581	0.478	0.129	5.64902e-66	4
Rarres1	4.76489e-70	0.481705	0.61	0.194	6.0376e-66	4
Blnk	9.44416e-70	0.916396	0.359	0.075	1.19667e-65	4
Plxdc2	2.331e-69	0.716133	0.712	0.274	2.95361e-65	4
Cited2	4.12529e-69	0.881125	0.756	0.327	5.22716e-65	4
Cd82	1.05952e-68	0.994737	0.734	0.301	1.34251e-64	4
Tmem54	1.174e-67	0.672137	0.632	0.215	1.48757e-63	4
Dgat2	4.87084e-67	0.68891	0.861	0.425	6.17184e-63	4
Efna3	1.16641e-66	0.65933	0.737	0.298	1.47796e-62	4
Psapl1	2.0022e-66	0.829838	0.922	0.573	2.53698e-62	4
Krt23	2.32209e-66	0.6579	0.878	0.446	2.94232e-62	4
Lgalsl	3.12694e-66	0.722279	0.722	0.274	3.96215e-62	4
Fam129b	9.19412e-66	0.719547	0.763	0.325	1.16499e-61	4
Skint10	1.23173e-65	0.647775	0.666	0.241	1.56072e-61	4
Rab8b	1.68196e-65	0.859226	0.541	0.17	2.13122e-61	4
Calm2	3.83641e-65	0.95108	0.941	0.656	4.86111e-61	4
Gan	3.94784e-65	0.836391	0.751	0.312	5.0023e-61	4
Nek7	9.2414e-65	0.744642	0.695	0.275	1.17098e-60	4
Liph	1.53494e-64	0.679131	0.412	0.106	1.94492e-60	4
Homer2	4.71461e-64	0.541823	0.683	0.251	5.97388e-60	4
Orm1	1.42262e-63	0.712185	0.859	0.406	1.8026e-59	4
Cyfip2	3.66786e-63	0.645749	0.344	0.075	4.64754e-59	4
Nrtn	1.71252e-62	0.794149	0.724	0.296	2.16994e-58	4
Cysrt1	2.65324e-62	0.682799	0.82	0.378	3.36193e-58	4
Arhgef5	3.14467e-62	0.647126	0.634	0.23	3.98461e-58	4
Nipal4	4.69663e-62	0.56238	0.485	0.145	5.9511e-58	4
Tnfaip8	7.54666e-62	0.593524	0.666	0.249	9.56238e-58	4
Skint3	8.40924e-62	0.585725	0.778	0.319	1.06554e-57	4
Abca12	3.49235e-61	0.427517	0.659	0.24	4.42515e-57	4
Por	3.64014e-61	0.788401	0.398	0.103	4.61242e-57	4
Abca5	9.67376e-61	0.392495	0.476	0.138	1.22576e-56	4
Ano9	2.15445e-60	0.676023	0.737	0.303	2.7299e-56	4
Smpd1	4.93078e-60	0.525999	0.373	0.093	6.24779e-56	4
Klf3	5.09836e-60	0.687807	0.79	0.364	6.46013e-56	4
Bicdl2	3.19881e-59	0.613696	0.593	0.205	4.05322e-55	4
Rgs2	5.08238e-59	0.733718	0.373	0.094	6.43988e-55	4
Epha1	5.51228e-59	0.549001	0.434	0.121	6.98461e-55	4
Tead1	5.75316e-59	0.647345	0.571	0.2	7.28983e-55	4
Dkkl1	1.19833e-58	0.703757	0.793	0.355	1.51841e-54	4
Tmem43	1.82228e-58	0.689591	0.585	0.2	2.30902e-54	4
Sp6	2.09831e-58	0.613865	0.38	0.099	2.65876e-54	4
Egr3	3.53944e-58	0.547746	0.546	0.182	4.48482e-54	4
Susd6	3.9421e-58	0.453405	0.449	0.129	4.99503e-54	4
Tspan8	4.40898e-58	0.4686	0.512	0.161	5.58662e-54	4
Cldn4	4.88448e-58	0.62761	0.507	0.162	6.18912e-54	4
Lrrfip2	9.08626e-58	0.648108	0.598	0.214	1.15132e-53	4
Ccdc50	3.18825e-57	0.515767	0.649	0.243	4.03983e-53	4
Osbpl1a	3.51886e-57	0.41745	0.612	0.217	4.45874e-53	4
Arsa	4.32618e-57	0.51257	0.3	0.064	5.48171e-53	4
Spag1	4.40914e-57	0.505433	0.407	0.109	5.58682e-53	4
Faf1	4.67555e-57	0.443298	0.359	0.09	5.92438e-53	4
Calml3	4.79403e-57	0.618673	0.624	0.241	6.07451e-53	4
Sorbs1	5.20329e-57	0.563166	0.359	0.09	6.59309e-53	4
Nccrp1	6.03188e-57	0.544817	0.856	0.411	7.643e-53	4
Pacsin2	6.04688e-57	0.603507	0.305	0.066	7.662e-53	4
Krtdap	1.10344e-56	0.749298	1	0.995	1.39816e-52	4
Blmh	1.37675e-56	0.699795	0.854	0.454	1.74448e-52	4
Kif1c	5.05565e-56	0.437176	0.715	0.282	6.40601e-52	4
Klk8	7.64137e-56	0.60507	0.741	0.32	9.68238e-52	4
Fam110a	1.59507e-55	0.674737	0.315	0.07	2.02111e-51	4
Ace2	2.09023e-55	0.565295	0.449	0.133	2.64854e-51	4
Cobl	2.50217e-55	0.290352	0.585	0.205	3.1705e-51	4
AA986860	2.54937e-55	0.559065	0.388	0.103	3.2303e-51	4
Cap1	4.80684e-55	0.634956	0.432	0.131	6.09074e-51	4
Nectin4	5.82043e-55	0.738769	0.724	0.311	7.37507e-51	4
Ybx3	9.15066e-55	0.708092	0.963	0.709	1.15948e-50	4
Hebp2	2.01063e-54	0.620951	0.832	0.41	2.54767e-50	4
Tgm1	3.08074e-54	0.456042	0.354	0.088	3.9036e-50	4
Fhdc1	5.49773e-54	0.803437	0.388	0.11	6.96618e-50	4
Cnn3	1.21482e-53	0.45268	0.485	0.153	1.53929e-49	4
Ammecr1	1.24876e-53	0.421886	0.498	0.163	1.5823e-49	4
Gpr87	1.99952e-53	0.432261	0.395	0.11	2.53359e-49	4
Dab1	2.08421e-53	0.427593	0.388	0.107	2.64091e-49	4
Gnai3	2.29133e-53	0.519022	0.705	0.295	2.90334e-49	4
Lmo7	2.52131e-53	0.766112	0.444	0.139	3.19475e-49	4
Pof1b	2.9135e-53	0.599313	0.863	0.48	3.6917e-49	4
Megf9	7.88305e-53	0.5339	0.468	0.149	9.98861e-49	4
H2-T22	9.98093e-53	0.380862	0.476	0.155	1.26468e-48	4
Agpat4	1.58465e-52	0.497009	0.759	0.332	2.00791e-48	4
Kif21a	1.95962e-52	0.805275	0.893	0.525	2.48304e-48	4
Itpkb	2.9459e-52	0.43252	0.578	0.206	3.73275e-48	4
Adipor1	3.39754e-52	0.622679	0.666	0.281	4.30503e-48	4
Hook3	3.95935e-52	0.497991	0.615	0.236	5.01689e-48	4
Ifi30	7.16199e-52	0.440198	0.488	0.16	9.07495e-48	4
Cmpk1	7.50001e-52	0.598238	0.568	0.208	9.50326e-48	4
Foxq1	1.06049e-51	0.432093	0.322	0.078	1.34374e-47	4
Dnase1l3	4.2214e-51	0.547587	0.505	0.172	5.34893e-47	4
Skint9	4.61849e-51	0.711989	0.739	0.332	5.85209e-47	4
Rnf39	6.43905e-51	0.48295	0.339	0.088	8.15892e-47	4
Reep3	7.21171e-51	0.411381	0.656	0.268	9.13796e-47	4
Faah	8.76986e-51	0.490804	0.4	0.115	1.11123e-46	4
Rhou	9.92776e-51	0.598744	0.476	0.158	1.25795e-46	4
Atp6v1d	1.19783e-50	0.502233	0.573	0.213	1.51777e-46	4
Grk2	2.44109e-50	0.71838	0.507	0.178	3.0931e-46	4
Pak3	2.97879e-50	0.482169	0.624	0.245	3.77443e-46	4
Csta1	3.38535e-50	0.307335	0.695	0.291	4.28957e-46	4
Ptrh1	4.04138e-50	0.514239	0.288	0.066	5.12084e-46	4
Ggct	4.0949e-50	0.523943	0.805	0.394	5.18865e-46	4
Lsr	4.30957e-50	0.519315	0.688	0.295	5.46066e-46	4
Wfdc5	4.437e-50	0.504084	0.466	0.149	5.62212e-46	4
Eppk1	4.58701e-50	0.294088	0.646	0.253	5.81219e-46	4
Phyhip	4.60561e-50	0.424702	0.373	0.103	5.83576e-46	4
Tnfaip1	4.83169e-50	0.374022	0.417	0.128	6.12224e-46	4
Tmprss11f	4.86083e-50	0.302426	0.317	0.077	6.15916e-46	4
Skint5	7.2759e-50	0.522394	0.583	0.216	9.21929e-46	4
Clcn4	9.70854e-50	0.376424	0.42	0.127	1.23017e-45	4
Snx2	1.06444e-49	0.588084	0.393	0.117	1.34875e-45	4
Lipm	1.98023e-49	0.558631	0.539	0.198	2.50915e-45	4
Gng12	2.23673e-49	0.605516	0.724	0.346	2.83417e-45	4
Flg	2.25674e-49	0.39238	0.656	0.269	2.85951e-45	4
Mfsd14b	2.56318e-49	0.490931	0.737	0.335	3.24781e-45	4
Plagl2	3.08873e-49	0.480622	0.405	0.122	3.91373e-45	4
Tspan5	3.70286e-49	0.372119	0.502	0.172	4.69189e-45	4
Ip6k2	3.72421e-49	0.404949	0.4	0.119	4.71894e-45	4
Lor	5.02634e-49	0.58704	1	0.967	6.36888e-45	4
Cyp4f39	5.04378e-49	0.456271	0.449	0.147	6.39097e-45	4
Pdzd11	5.29899e-49	0.395343	0.493	0.168	6.71435e-45	4
Sppl2a	5.75186e-49	0.500949	0.432	0.135	7.28818e-45	4
Gltp	5.99807e-49	0.648504	0.951	0.655	7.60016e-45	4
Pepd	9.57231e-49	0.701175	0.49	0.172	1.21291e-44	4
Tma7	1.09251e-48	0.271495	0.659	0.271	1.38432e-44	4
Sucla2	3.14679e-48	0.345414	0.405	0.123	3.98729e-44	4
P3h4	3.54078e-48	0.491146	0.378	0.11	4.48652e-44	4
Zfp750	3.93077e-48	0.517381	0.583	0.224	4.98068e-44	4
Ephx3	3.94197e-48	0.571516	0.456	0.151	4.99487e-44	4
Muc15	5.17085e-48	0.516667	0.376	0.11	6.55198e-44	4
Yod1	8.93958e-48	0.674924	0.376	0.111	1.13273e-43	4
Tprg	9.14122e-48	0.457516	0.376	0.109	1.15828e-43	4
Abi1	1.07122e-47	0.474304	0.5	0.179	1.35734e-43	4
Lad1	1.08747e-47	0.608499	0.79	0.387	1.37793e-43	4
Grina	1.28548e-47	0.485781	0.378	0.112	1.62884e-43	4
Gprin2	1.63141e-47	0.490574	0.429	0.137	2.06715e-43	4
Psmd8	1.87839e-47	0.471076	0.685	0.296	2.38011e-43	4
Tjp3	2.81824e-47	0.361403	0.295	0.072	3.57099e-43	4
Krt80	3.27933e-47	0.613501	0.885	0.51	4.15524e-43	4
Ifitm6	3.62637e-47	0.494455	0.678	0.284	4.59497e-43	4
Ggh	6.05097e-47	0.4566	0.617	0.25	7.66718e-43	4
Myo18a	1.24258e-46	0.300774	0.644	0.271	1.57448e-42	4
4833439L19Rik	1.91095e-46	0.427636	0.549	0.212	2.42137e-42	4
Mapk3	2.33154e-46	0.59467	0.641	0.274	2.95429e-42	4
Them5	2.70614e-46	0.383057	0.685	0.298	3.42895e-42	4
Skint11	3.02267e-46	0.465224	0.476	0.166	3.83003e-42	4
Pa2g4	3.69647e-46	0.525322	0.71	0.318	4.68379e-42	4
Rab6a	3.9032e-46	0.572202	0.52	0.194	4.94575e-42	4
Itprid2	4.65458e-46	0.589778	0.805	0.411	5.89782e-42	4
Bicd2	5.7249e-46	0.315009	0.461	0.155	7.25402e-42	4
Tpm4	7.25277e-46	0.677483	0.778	0.391	9.18999e-42	4
Gipc1	1.07799e-45	0.508305	0.376	0.114	1.36592e-41	4
Hmg20b	1.98352e-45	0.355489	0.59	0.233	2.51332e-41	4
Gdpd2	2.21571e-45	0.54716	0.502	0.186	2.80753e-41	4
Prkar2a	2.41875e-45	0.310062	0.48	0.171	3.0648e-41	4
Inpp5b	2.84089e-45	0.561544	0.317	0.085	3.59969e-41	4
Grhl3	2.84894e-45	0.320259	0.366	0.107	3.60989e-41	4
Kprp	3.66255e-45	0.256975	0.498	0.177	4.64081e-41	4
Adipor2	3.93576e-45	0.353496	0.502	0.184	4.987e-41	4
Pon2	4.59136e-45	0.347332	0.649	0.273	5.81771e-41	4
Ostf1	9.78203e-45	0.442869	0.573	0.229	1.23948e-40	4
Slurp1	9.93462e-45	0.4365	0.307	0.079	1.25882e-40	4
Usp46	1.09091e-44	0.402636	0.329	0.091	1.38229e-40	4
Mad2l2	1.13614e-44	0.464695	0.278	0.068	1.43961e-40	4
Sphk1	1.68402e-44	0.34011	0.48	0.17	2.13382e-40	4
Ndel1	1.97211e-44	0.31429	0.6	0.246	2.49886e-40	4
Tmem41a	4.41929e-44	0.474331	0.344	0.099	5.59968e-40	4
Pla2g2f	4.9541e-44	0.537861	0.788	0.391	6.27734e-40	4
Rufy1	6.22881e-44	0.741187	0.329	0.094	7.89252e-40	4
Cldnd1	6.57813e-44	0.591087	0.483	0.176	8.33515e-40	4
Stx19	8.26616e-44	0.552666	0.332	0.093	1.0474e-39	4
Ube2k	9.15263e-44	0.484514	0.654	0.278	1.15973e-39	4
Ptgr1	9.55503e-44	0.49857	0.746	0.362	1.21072e-39	4
Fut2	9.65013e-44	0.411478	0.422	0.14	1.22277e-39	4
Rora	1.03815e-43	0.549549	0.827	0.436	1.31544e-39	4
Ifitm2	2.4472e-43	0.520057	0.798	0.403	3.10085e-39	4
Mxi1	2.58466e-43	0.499375	0.468	0.166	3.27502e-39	4
Tacstd2	2.59695e-43	0.617915	0.91	0.586	3.2906e-39	4
Ppl	2.86135e-43	0.626104	0.932	0.588	3.62562e-39	4
Hopx	3.36158e-43	0.368625	0.58	0.23	4.25946e-39	4
Tex264	3.86526e-43	0.9169	0.483	0.175	4.89767e-39	4
Tmem259	4.68588e-43	0.47429	0.471	0.171	5.93748e-39	4
Arf6	6.63279e-43	0.484098	0.439	0.154	8.40441e-39	4
Ugcg	7.23189e-43	0.437479	0.346	0.1	9.16352e-39	4
Btg2	7.69929e-43	0.314719	0.48	0.176	9.75577e-39	4
Hspb1	9.22972e-43	0.533677	0.995	0.903	1.1695e-38	4
Tpm1	1.06874e-42	1.02982	0.673	0.296	1.3542e-38	4
Ttc7	1.09233e-42	0.292956	0.422	0.141	1.38409e-38	4
Rcn1	1.3817e-42	0.265708	0.534	0.205	1.75076e-38	4
Dpp3	1.929e-42	0.460703	0.451	0.157	2.44424e-38	4
Ctsa	2.11832e-42	0.438657	0.459	0.164	2.68412e-38	4
Dlgap4	2.85659e-42	0.465697	0.42	0.143	3.61959e-38	4
Skint6	2.8777e-42	0.278791	0.422	0.14	3.64633e-38	4
Bicdl1	3.01518e-42	0.361678	0.28	0.071	3.82053e-38	4
Tcea1	3.44953e-42	0.4585	0.517	0.199	4.3709e-38	4
Gramd3	3.59705e-42	0.415922	0.337	0.099	4.55782e-38	4
Ndfip2	3.95033e-42	0.382012	0.502	0.189	5.00546e-38	4
Ank	5.59787e-42	0.619543	0.537	0.211	7.09306e-38	4
Thop1	6.91061e-42	0.443107	0.334	0.098	8.75643e-38	4
Bbox1	8.54115e-42	0.314133	0.624	0.27	1.08225e-37	4
Ccser2	1.04301e-41	0.259674	0.31	0.085	1.32159e-37	4
Hars	1.37654e-41	0.419674	0.368	0.117	1.74421e-37	4
Xbp1	1.78762e-41	0.277578	0.466	0.167	2.26509e-37	4
Acap2	2.03514e-41	0.777494	0.456	0.171	2.57872e-37	4
Kmt5a	2.33385e-41	0.391194	0.737	0.353	2.95722e-37	4
Ptgs1	3.65602e-41	0.540284	0.749	0.375	4.63255e-37	4
Rnf11	7.86867e-41	0.302128	0.52	0.2	9.97039e-37	4
Golga2	8.28301e-41	0.285834	0.461	0.168	1.04954e-36	4
Wnk1	1.23999e-40	0.444976	0.598	0.256	1.57119e-36	4
Hspb8	1.2842e-40	0.381054	0.644	0.29	1.6272e-36	4
Ttc39b	1.64653e-40	0.284464	0.346	0.105	2.08632e-36	4
Susd2	2.20449e-40	0.404463	0.695	0.326	2.7933e-36	4
Cited4	2.5049e-40	0.549817	0.41	0.144	3.17396e-36	4
Uchl5	2.87572e-40	0.279295	0.412	0.14	3.64383e-36	4
Ilvbl	5.66335e-40	0.558024	0.332	0.101	7.17603e-36	4
Krt10	6.00116e-40	0.500854	1	0.997	7.60407e-36	4
Fnta	6.24164e-40	0.412079	0.4	0.137	7.90878e-36	4
Ctsh	1.11471e-39	0.391899	0.405	0.139	1.41245e-35	4
Sec11c	1.31234e-39	0.412339	0.559	0.231	1.66287e-35	4
Pitpnb	3.35812e-39	0.372543	0.376	0.125	4.25507e-35	4
Acbd5	3.48519e-39	0.449202	0.385	0.129	4.41608e-35	4
Pdlim2	3.85245e-39	0.634112	0.593	0.263	4.88144e-35	4
Scamp1	3.85848e-39	0.29276	0.483	0.186	4.88909e-35	4
Usp25	3.89097e-39	0.416229	0.463	0.172	4.93025e-35	4
Pea15a	4.02481e-39	0.484647	0.346	0.112	5.09983e-35	4
Rab11fip4	4.79362e-39	0.503801	0.3	0.085	6.074e-35	4
Casp14	5.02556e-39	0.558236	0.454	0.165	6.36789e-35	4
Tmem154	5.35053e-39	0.386688	0.456	0.167	6.77966e-35	4
Suds3	7.82147e-39	0.365193	0.512	0.202	9.91059e-35	4
Dcun1d1	1.03695e-38	0.294509	0.432	0.156	1.31392e-34	4
Stard4	1.1186e-38	0.356758	0.293	0.082	1.41738e-34	4
Usp7	1.2116e-38	0.345386	0.576	0.241	1.53522e-34	4
Il34	1.68161e-38	0.303774	0.332	0.102	2.13077e-34	4
Fam107b	1.92123e-38	0.310731	0.41	0.143	2.43439e-34	4
Prrc1	1.96256e-38	0.383101	0.41	0.145	2.48676e-34	4
Zfyve9	2.02471e-38	0.492352	0.305	0.088	2.56551e-34	4
Ablim1	3.30577e-38	0.472723	0.771	0.38	4.18874e-34	4
Barx2	5.11187e-38	0.466029	0.5	0.195	6.47726e-34	4
Hr	6.20628e-38	0.314073	0.578	0.245	7.86398e-34	4
Prrg4	7.36982e-38	0.568758	0.261	0.069	9.3383e-34	4
Csnk2b	7.56158e-38	0.330083	0.737	0.375	9.58128e-34	4
Wasf2	7.95143e-38	0.342818	0.517	0.213	1.00753e-33	4
Ndufa4	8.2e-38	0.499653	0.834	0.482	1.03902e-33	4
Clip4	8.56284e-38	0.409712	0.771	0.386	1.085e-33	4
Gba	9.22306e-38	0.377544	0.415	0.148	1.16865e-33	4
Gm94	1.47652e-37	0.432173	0.927	0.628	1.8709e-33	4
Gal3st1	1.49246e-37	0.314504	0.293	0.084	1.89109e-33	4
Chit1	1.62967e-37	0.28906	0.451	0.168	2.06495e-33	4
Cast	2.295e-37	0.361644	0.78	0.391	2.90799e-33	4
Ovol1	4.12099e-37	0.408725	0.32	0.097	5.22171e-33	4
Pard3	4.46598e-37	0.501506	0.549	0.229	5.65885e-33	4
Mark2	4.83455e-37	0.319727	0.554	0.235	6.12586e-33	4
Chmp4b	6.17927e-37	0.387704	0.783	0.431	7.82975e-33	4
Nhp2	7.92831e-37	0.298047	0.663	0.301	1.0046e-32	4
Ubqln1	8.43519e-37	0.399835	0.549	0.235	1.06882e-32	4
Rhod	8.58158e-37	0.251009	0.295	0.084	1.08737e-32	4
Cln8	1.07655e-36	0.308644	0.307	0.091	1.3641e-32	4
Tob2	1.11728e-36	0.610592	0.346	0.115	1.41571e-32	4
Pdzk1ip1	1.6186e-36	0.434683	0.88	0.554	2.05093e-32	4
Pim1	1.99818e-36	0.347602	0.488	0.194	2.5319e-32	4
Msrb1	2.50628e-36	0.344552	0.407	0.147	3.17571e-32	4
Sgpp1	2.63851e-36	0.354234	0.71	0.354	3.34325e-32	4
Baiap2	2.99629e-36	0.272632	0.495	0.197	3.7966e-32	4
Amotl1	3.81171e-36	0.59296	0.515	0.216	4.82982e-32	4
Grhl1	3.84505e-36	0.265646	0.768	0.379	4.87207e-32	4
Pfdn1	4.19695e-36	0.503587	0.549	0.235	5.31796e-32	4
Atp2b1	4.30582e-36	0.45856	0.654	0.3	5.45591e-32	4
Cyb5r4	4.38288e-36	0.452311	0.351	0.118	5.55355e-32	4
Me1	5.72385e-36	0.329879	0.6	0.264	7.2527e-32	4
Camk2d	6.36138e-36	0.751986	0.337	0.111	8.06051e-32	4
Rai14	7.13982e-36	0.604549	0.354	0.118	9.04686e-32	4
Ywhab	8.03199e-36	0.301416	0.673	0.322	1.01773e-31	4
Cltb	1.01872e-35	0.444931	0.771	0.427	1.29081e-31	4
Mob2	1.47341e-35	0.305352	0.378	0.13	1.86696e-31	4
Hdgf	1.8126e-35	0.506367	0.832	0.48	2.29674e-31	4
Gm11992	1.91333e-35	0.426279	0.261	0.073	2.42438e-31	4
Septin8	2.01339e-35	0.268431	0.417	0.155	2.55117e-31	4
Atp6v0e	2.24778e-35	0.275133	0.673	0.33	2.84816e-31	4
Calm4	2.33125e-35	0.482113	0.995	0.922	2.95392e-31	4
Flrt3	2.90913e-35	0.272457	0.376	0.13	3.68616e-31	4
Fcho1	4.44336e-35	0.322415	0.261	0.072	5.63019e-31	4
Rab1a	9.43202e-35	0.265886	0.544	0.238	1.19513e-30	4
Nde1	1.03195e-34	0.355255	0.298	0.091	1.30759e-30	4
Phldb3	1.0745e-34	0.286109	0.38	0.137	1.3615e-30	4
Lamp1	1.32328e-34	0.296027	0.673	0.329	1.67673e-30	4
Scnn1a	1.69963e-34	0.424635	0.329	0.109	2.1536e-30	4
Dapl1	2.02403e-34	0.547277	0.993	0.873	2.56464e-30	4
Pink1	2.42526e-34	0.276258	0.444	0.173	3.07305e-30	4
Sult2b1	3.05872e-34	0.457913	0.578	0.265	3.8757e-30	4
Pld3	4.41364e-34	0.351632	0.417	0.16	5.59253e-30	4
Srcin1	4.75203e-34	0.293162	0.393	0.143	6.02129e-30	4
Dynlt3	5.02339e-34	0.292243	0.778	0.408	6.36514e-30	4
2310050C09Rik	5.74464e-34	0.27196	0.849	0.494	7.27903e-30	4
Adgrf4	6.04488e-34	0.452876	0.415	0.16	7.65947e-30	4
Tmem65	6.39465e-34	0.32122	0.512	0.223	8.10266e-30	4
Nebl	7.20547e-34	0.284483	0.346	0.117	9.13005e-30	4
Cbx4	7.78764e-34	0.333004	0.317	0.102	9.86772e-30	4
Ankrd35	8.05492e-34	0.251494	0.646	0.296	1.02064e-29	4
Nfe2l1	8.20155e-34	0.383156	0.746	0.38	1.03922e-29	4
Ier5	8.37492e-34	0.477682	0.266	0.077	1.06119e-29	4
Ube2b	8.49553e-34	0.279658	0.656	0.317	1.07647e-29	4
Hcar2	8.69171e-34	0.264735	0.376	0.136	1.10133e-29	4
Cpeb2	9.05186e-34	0.622354	0.388	0.144	1.14696e-29	4
Sbds	9.7085e-34	0.431019	0.373	0.134	1.23016e-29	4
Wbp1l	1.05008e-33	0.343541	0.32	0.104	1.33056e-29	4
Cpe	1.28547e-33	0.410813	0.337	0.111	1.62882e-29	4
Atp6v1a	1.31575e-33	0.259288	0.534	0.232	1.66718e-29	4
Asprv1	1.32857e-33	0.251732	0.951	0.704	1.68343e-29	4
Zbtb7b	1.49029e-33	0.35254	0.429	0.167	1.88834e-29	4
Actg1	1.49521e-33	0.350906	0.78	0.415	1.89458e-29	4
Pcyt1a	2.34484e-33	0.426049	0.402	0.153	2.97114e-29	4
Pcyox1	2.952e-33	0.366805	0.395	0.147	3.74048e-29	4
Pnkd	3.03627e-33	0.501932	0.322	0.107	3.84726e-29	4
Hdlbp	4.70276e-33	0.252441	0.561	0.252	5.95887e-29	4
Twf1	5.14316e-33	0.661936	0.285	0.088	6.5169e-29	4
Lsm14a	5.88485e-33	0.430183	0.341	0.117	7.4567e-29	4
Dctn3	6.72618e-33	0.306297	0.468	0.192	8.52274e-29	4
Psmc2	6.73763e-33	0.382862	0.483	0.206	8.53726e-29	4
Tmem79	6.76256e-33	0.254943	0.356	0.125	8.56884e-29	4
Mall	9.2067e-33	0.335649	0.476	0.193	1.16658e-28	4
Xkrx	1.04331e-32	0.589247	0.3	0.096	1.32198e-28	4
Ube2g2	1.14089e-32	0.461245	0.283	0.086	1.44562e-28	4
Pou3f1	1.18749e-32	0.371887	0.593	0.275	1.50467e-28	4
Atp6v1g1	1.24471e-32	0.363774	0.634	0.303	1.57717e-28	4
Errfi1	1.25417e-32	0.356297	0.337	0.114	1.58916e-28	4
Ubl7	1.43877e-32	0.550615	0.261	0.076	1.82307e-28	4
Ppfibp2	1.73438e-32	0.322919	0.483	0.202	2.19764e-28	4
Crybg1	1.83849e-32	0.432997	0.376	0.136	2.32956e-28	4
Erp44	2.03024e-32	0.416075	0.329	0.115	2.57252e-28	4
Cdkn1a	2.09519e-32	0.408003	0.878	0.586	2.65481e-28	4
Nans	4.40896e-32	0.629305	0.317	0.108	5.5866e-28	4
Abhd17a	4.51259e-32	0.320207	0.3	0.098	5.71791e-28	4
Rab10	5.03248e-32	0.255062	0.68	0.343	6.37666e-28	4
Mob4	5.38973e-32	0.322656	0.539	0.238	6.82933e-28	4
Pgd	6.31651e-32	0.257292	0.312	0.103	8.00365e-28	4
Arf1	6.69798e-32	0.451976	0.624	0.307	8.48701e-28	4
Rab11a	7.11331e-32	0.355027	0.805	0.473	9.01328e-28	4
Krt78	7.622e-32	0.272205	0.707	0.348	9.65784e-28	4
Paip2	7.68401e-32	0.266504	0.678	0.339	9.73641e-28	4
Pgrmc2	9.04506e-32	0.330466	0.641	0.313	1.1461e-27	4
Srgap2	1.51779e-31	0.430735	0.451	0.185	1.92319e-27	4
Trp53bp2	1.59354e-31	0.300122	0.327	0.112	2.01917e-27	4
Ly6g6c	2.09373e-31	0.428127	0.985	0.876	2.65297e-27	4
Jup	2.42708e-31	0.397199	0.861	0.531	3.07535e-27	4
Oga	2.42717e-31	0.306677	0.412	0.161	3.07547e-27	4
Tlcd1	2.87222e-31	0.370888	0.317	0.109	3.63938e-27	4
S1pr5	3.28505e-31	0.348636	0.288	0.093	4.16249e-27	4
Dnajb1	4.09133e-31	0.505838	0.405	0.16	5.18412e-27	4
Fibp	4.09407e-31	0.403045	0.261	0.079	5.1876e-27	4
Eif4a1	4.49067e-31	0.423309	0.698	0.378	5.69013e-27	4
Smpdl3a	5.2134e-31	0.449215	0.351	0.129	6.6059e-27	4
Aagab	6.50589e-31	0.314608	0.276	0.087	8.24361e-27	4
Bnipl	7.23692e-31	0.294942	0.344	0.121	9.1699e-27	4
Tmed10	1.06151e-30	0.359546	0.549	0.254	1.34504e-26	4
Scfd1	1.1219e-30	0.425645	0.266	0.082	1.42157e-26	4
Macc1	1.16098e-30	0.284543	0.317	0.109	1.47108e-26	4
Car13	1.49462e-30	0.371514	0.344	0.124	1.89384e-26	4
Uso1	1.81371e-30	0.472329	0.322	0.111	2.29816e-26	4
Il1rn	1.88082e-30	0.262816	0.354	0.132	2.38318e-26	4
Zbtb7a	2.19408e-30	0.430531	0.668	0.348	2.78012e-26	4
Actb	2.24327e-30	0.394085	0.978	0.86	2.84245e-26	4
Casz1	2.91644e-30	0.290693	0.722	0.37	3.69542e-26	4
Gars	2.94692e-30	0.533095	0.302	0.103	3.73404e-26	4
Hdac5	3.61514e-30	0.381371	0.402	0.159	4.58075e-26	4
Wipf2	4.00232e-30	0.293358	0.266	0.083	5.07134e-26	4
Sirt2	5.04392e-30	0.475559	0.273	0.087	6.39115e-26	4
Map2k4	6.19646e-30	0.544399	0.439	0.185	7.85154e-26	4
Sh3bgrl2	7.60882e-30	0.319432	0.278	0.089	9.64114e-26	4
Cyp2b19	8.507e-30	0.443408	0.276	0.089	1.07792e-25	4
Nrarp	9.53946e-30	0.423778	0.446	0.189	1.20874e-25	4
Vps41	9.55422e-30	0.297265	0.327	0.116	1.21062e-25	4
Hdac1	9.90279e-30	0.291632	0.329	0.118	1.25478e-25	4
Tmem134	1.00139e-29	0.278411	0.551	0.262	1.26886e-25	4
Adh6a	1.2647e-29	0.506435	0.273	0.088	1.6025e-25	4
Fam20b	1.80844e-29	0.347303	0.341	0.125	2.29147e-25	4
Ppp1r13l	2.1417e-29	0.370036	0.29	0.099	2.71374e-25	4
Jak1	2.27265e-29	0.415064	0.5	0.233	2.87968e-25	4
Map2k3	2.39068e-29	0.31608	0.341	0.125	3.02923e-25	4
Clasp1	3.20899e-29	0.31145	0.254	0.079	4.06612e-25	4
Mtdh	3.22873e-29	0.277099	0.671	0.345	4.09112e-25	4
Egr2	3.28156e-29	0.39966	0.28	0.092	4.15807e-25	4
Zfp36	3.47766e-29	0.40485	0.451	0.191	4.40655e-25	4
Bnip3l	4.42638e-29	0.373114	0.512	0.222	5.60867e-25	4
Fam234a	4.60769e-29	0.550243	0.378	0.148	5.83841e-25	4
Rnh1	4.67114e-29	0.279045	0.666	0.342	5.91881e-25	4
Nfat5	5.01394e-29	0.345322	0.31	0.106	6.35316e-25	4
Ap1b1	5.1176e-29	0.300309	0.383	0.148	6.48451e-25	4
Klf4	8.27532e-29	0.297293	0.92	0.608	1.04857e-24	4
Macroh2a1	8.79739e-29	0.284419	0.568	0.271	1.11472e-24	4
Gsdma	1.29223e-28	0.30684	0.412	0.173	1.63738e-24	4
Kpna4	1.29914e-28	0.255589	0.341	0.127	1.64614e-24	4
Dstn	1.45589e-28	0.346167	0.876	0.528	1.84475e-24	4
Itm2b	1.71366e-28	0.418221	0.988	0.907	2.17138e-24	4
Pls3	1.75747e-28	0.379494	0.388	0.159	2.22689e-24	4
Krt77	2.30609e-28	0.411114	1	0.989	2.92205e-24	4
Kif5b	4.91231e-28	0.315592	0.805	0.472	6.22439e-24	4
Prdx2	5.09103e-28	0.341872	0.756	0.45	6.45085e-24	4
Dnaja1	5.10106e-28	0.293673	0.48	0.211	6.46356e-24	4
Spryd7	5.92736e-28	0.359575	0.346	0.132	7.51056e-24	4
Sh3rf2	6.27227e-28	0.552151	0.295	0.103	7.94759e-24	4
Smap1	8.95744e-28	0.677614	0.41	0.174	1.135e-23	4
Dnm2	1.23032e-27	0.363068	0.29	0.102	1.55893e-23	4
Naa35	1.53268e-27	0.29876	0.366	0.142	1.94205e-23	4
Slc26a2	1.61109e-27	0.329709	0.4	0.166	2.04141e-23	4
Rtf2	1.77671e-27	0.435293	0.42	0.179	2.25126e-23	4
Actr10	2.92374e-27	0.438141	0.315	0.116	3.70467e-23	4
Nrbp1	3.05132e-27	0.396691	0.305	0.108	3.86633e-23	4
Ier2	4.47783e-27	0.32694	0.568	0.286	5.67386e-23	4
Tpd52	5.19626e-27	0.364709	0.478	0.218	6.58417e-23	4
2310022B05Rik	5.86962e-27	0.3626	0.324	0.122	7.4374e-23	4
Ddx3x	5.9068e-27	0.254741	0.598	0.296	7.4845e-23	4
Picalm	8.89179e-27	0.357505	0.28	0.097	1.12668e-22	4
Fdft1	9.06276e-27	0.325662	0.334	0.127	1.14834e-22	4
Arl6ip1	1.0025e-26	0.313188	0.627	0.326	1.27027e-22	4
Chmp1a	1.19293e-26	0.40558	0.41	0.177	1.51156e-22	4
Dffa	1.22284e-26	0.27921	0.273	0.094	1.54946e-22	4
Clptm1	1.55375e-26	0.311767	0.305	0.111	1.96876e-22	4
Prdx5	2.87666e-26	0.343579	0.927	0.656	3.64502e-22	4
Ap1ar	2.89143e-26	0.330704	0.29	0.103	3.66374e-22	4
F11r	3.49106e-26	0.361786	0.38	0.159	4.42353e-22	4
Ywhaz	3.55148e-26	0.283794	0.817	0.492	4.50009e-22	4
Eif1ad	3.78652e-26	0.272761	0.341	0.135	4.7979e-22	4
Dsg1a	6.44647e-26	0.352119	0.949	0.665	8.16832e-22	4
Amotl2	7.963e-26	0.266239	0.329	0.124	1.00899e-21	4
Ezr	8.08483e-26	0.366166	0.698	0.376	1.02443e-21	4
Cd3eap	8.18098e-26	0.269411	0.254	0.084	1.03661e-21	4
Prkx	1.35581e-25	0.281952	0.29	0.105	1.71795e-21	4
Tmem59	1.37937e-25	0.326461	0.585	0.292	1.74781e-21	4
Il6ra	1.59073e-25	0.416755	0.563	0.285	2.01561e-21	4
Nfkbia	2.25487e-25	0.404614	0.795	0.497	2.85715e-21	4
Triobp	6.77461e-25	0.265721	0.283	0.103	8.58411e-21	4
Cdc42	7.13536e-25	0.27731	0.69	0.392	9.04122e-21	4
Rasa1	8.87441e-25	0.307563	0.327	0.128	1.12448e-20	4
Eif5a	1.30117e-24	0.288456	0.866	0.585	1.64871e-20	4
Pim3	1.56566e-24	0.377946	0.398	0.173	1.98385e-20	4
Araf	1.84989e-24	0.398311	0.327	0.129	2.344e-20	4
Gstm5	2.53901e-24	0.271527	0.346	0.142	3.21718e-20	4
Copb2	3.26193e-24	0.273135	0.329	0.13	4.13319e-20	4
Ppp2r2a	4.60795e-24	0.290793	0.407	0.182	5.83874e-20	4
Ormdl3	9.43014e-24	0.287691	0.332	0.134	1.19489e-19	4
Mif4gd	9.86104e-24	0.550308	0.312	0.122	1.24949e-19	4
Sc5d	1.00226e-23	0.258412	0.251	0.088	1.26996e-19	4
Utp11	1.00407e-23	0.268602	0.332	0.135	1.27226e-19	4
Cyth1	1.38351e-23	0.340149	0.278	0.102	1.75304e-19	4
Anxa1	2.81696e-23	0.258844	0.937	0.713	3.56937e-19	4
Sptbn2	3.676e-23	0.58487	0.371	0.16	4.65786e-19	4
Rab11b	4.38232e-23	0.429587	0.339	0.14	5.55284e-19	4
Pak1ip1	5.02288e-23	0.281721	0.266	0.096	6.36449e-19	4
Ndrg1	7.9572e-23	0.25214	0.263	0.096	1.00826e-18	4
Cltc	1.09636e-22	0.263847	0.405	0.187	1.38919e-18	4
Mfsd5	1.38495e-22	0.26012	0.378	0.166	1.75486e-18	4
Tab2	1.43855e-22	0.381815	0.41	0.189	1.82278e-18	4
Nrip1	1.4429e-22	0.269905	0.349	0.145	1.8283e-18	4
Bscl2	1.96973e-22	0.250694	0.354	0.151	2.49585e-18	4
Rars	2.72851e-22	0.316038	0.302	0.12	3.45729e-18	4
Appl2	3.85463e-22	0.464927	0.254	0.093	4.8842e-18	4
Uba52	6.19933e-22	0.266716	0.798	0.474	7.85517e-18	4
Rnf20	8.2513e-22	0.258501	0.322	0.132	1.04552e-17	4
Zfp385a	9.37849e-22	0.340109	0.302	0.122	1.18835e-17	4
Efnb2	1.13671e-21	0.407789	0.32	0.13	1.44033e-17	4
Smarcc1	4.37019e-21	0.349279	0.388	0.175	5.53747e-17	4
Perp	5.2034e-21	0.29759	0.995	0.926	6.59323e-17	4
Rer1	6.38672e-21	0.293319	0.556	0.293	8.09261e-17	4
Usp16	6.96126e-21	0.295733	0.41	0.191	8.82061e-17	4
Scamp2	9.06105e-21	0.324288	0.3	0.124	1.14813e-16	4
Trappc3	1.07499e-20	0.276839	0.278	0.11	1.36212e-16	4
Bcas2	2.50551e-20	0.324042	0.322	0.14	3.17474e-16	4
H2-K1	7.16051e-20	0.267501	0.876	0.616	9.07308e-16	4
Ddx6	1.10257e-19	0.265143	0.573	0.305	1.39706e-15	4
Cept1	1.16316e-19	0.269341	0.254	0.098	1.47384e-15	4
Mettl9	1.46016e-19	0.321991	0.28	0.116	1.85017e-15	4
Gorasp2	6.98616e-19	0.354705	0.263	0.107	8.85217e-15	4
Krt17	7.26462e-19	0.64216	0.824	0.589	9.205e-15	4
Pitpna	1.20633e-18	0.408135	0.349	0.164	1.52854e-14	4
Psenen	1.23897e-18	0.261506	0.302	0.131	1.56989e-14	4
Uqcrb	4.07912e-18	0.283298	0.624	0.36	5.16865e-14	4
Pkp3	6.11339e-18	0.265208	0.649	0.374	7.74627e-14	4
Myh14	8.13852e-18	0.359747	0.351	0.165	1.03123e-13	4
Fam114a2	9.30906e-18	0.271555	0.329	0.152	1.17955e-13	4
Selenot	2.43634e-17	0.385422	0.261	0.109	3.08708e-13	4
Smarca4	2.56805e-17	0.255644	0.359	0.172	3.25398e-13	4
Ubtf	7.73922e-17	0.284303	0.317	0.146	9.80637e-13	4
Glo1	2.91126e-16	0.265301	0.268	0.118	3.68885e-12	4
Fam25c	5.24894e-15	0.295003	0.995	0.938	6.65093e-11	4
Fnbp1	9.9564e-15	0.254694	0.32	0.155	1.26158e-10	4
Gm37376	9.47688e-11	0.281091	0.317	0.171	1.20082e-06	4
Clint1	8.4507e-10	0.308423	0.32	0.175	1.07079e-05	4
Oxct1	4.09333e-08	0.335045	0.39	0.239	0.000518665	4
Ptma	3.41269e-14	0.651116	0.955	0.922	4.32422e-10	5
Rps8	2.87307e-08	0.40298	0.922	0.888	0.000364047	5
Rpl5	1.42031e-07	0.594271	0.821	0.785	0.00179967	5
Stub1	2.65144e-07	0.279266	0.149	0.285	0.00335964	5
Krt1	3.9514e-07	0.94357	0.76	0.743	0.00500682	5
Psma3	3.98606e-07	0.338689	0.174	0.314	0.00505073	5
Psma1	5.37847e-07	0.334185	0.144	0.274	0.00681507	5
Septin7	1.77087e-06	0.303688	0.242	0.39	0.0224387	5
Bcap31	2.10102e-06	0.395275	0.169	0.294	0.026622	5
Uqcr10	2.50771e-06	0.266699	0.169	0.297	0.0317753	5
Rtn4	8.49137e-06	0.449209	0.215	0.347	0.107594	5
Sult2b1	1.20188e-05	0.354519	0.184	0.307	0.152291	5
Ndufa11	1.77556e-05	0.385435	0.169	0.288	0.224981	5
Lgals7	2.07348e-05	0.286038	0.985	0.991	0.26273	5
Rplp1	2.20385e-05	0.476396	0.851	0.858	0.27925	5
Tax1bp1	2.64976e-05	0.346239	0.318	0.463	0.335751	5
Wasf2	3.45903e-05	0.456201	0.149	0.252	0.438294	5
Cd2ap	8.31278e-05	0.28554	0.265	0.389	1	5
Cox5b	0.00011152	0.403102	0.167	0.273	1	5
Mxd4	0.000133364	0.335543	0.149	0.25	1	5
Ubxn1	0.000165664	0.274264	0.215	0.332	1	5
Tmprss4	0.000166007	0.548183	0.174	0.273	1	5
Rps24	0.000192959	0.541319	0.836	0.85	1	5
Hsp90ab1	0.000254739	0.50331	0.886	0.89	1	5
Cldn1	0.000272806	0.435065	0.215	0.32	1	5
Acer1	0.000285222	0.311457	0.245	0.356	1	5
Tcf25	0.000300585	0.296425	0.212	0.33	1	5
Cdc37	0.000335892	0.26126	0.21	0.322	1	5
Rps12	0.000364236	0.572728	0.732	0.726	1	5
Psma4	0.000375041	0.415853	0.167	0.265	1	5
Serbp1	0.000390249	0.639584	0.73	0.699	1	5
Ubxn4	0.000395301	0.322176	0.217	0.316	1	5
Pard3	0.000395355	0.297045	0.172	0.269	1	5
Abcd3	0.000396272	0.275014	0.162	0.258	1	5
Mycbp2	0.000432459	0.322183	0.21	0.313	1	5
Nipbl	0.000438092	0.489874	0.25	0.357	1	5
Ggh	0.000456504	0.312559	0.192	0.295	1	5
Krt77	0.000500636	0.306656	0.987	0.991	1	5
Abca12	0.000596007	0.277425	0.202	0.288	1	5
Fkbp2	0.000627412	0.388354	0.207	0.307	1	5
Dsg1a	0.00075838	0.461141	0.694	0.693	1	5
Dsp	0.000880919	0.372554	0.927	0.944	1	5
Cfl1	0.000907726	0.439431	0.192	0.28	1	5
1810037I17Rik	0.000910646	0.250634	0.295	0.414	1	5
Rangap1	0.00112292	0.373887	0.174	0.268	1	5
Pdcd6ip	0.00141995	0.302787	0.174	0.265	1	5
Psmd7	0.00198828	0.331733	0.283	0.385	1	5
Rpl22l1	0.0024309	0.36351	0.23	0.327	1	5
Npm1	0.00271384	0.278649	0.379	0.501	1	5
Ddi2	0.00290448	0.602764	0.167	0.25	1	5
Eif3a	0.0029726	1.05482	0.548	0.55	1	5
Polb	0.00299962	0.259539	0.177	0.254	1	5
Atp5j2	0.00305507	0.259232	0.293	0.408	1	5
Rpl14	0.00418063	0.361163	0.841	0.84	1	5
Gnb1	0.00474678	0.278945	0.174	0.25	1	5
Homer2	0.00488222	0.326265	0.22	0.3	1	5
Eif3e	0.00515515	0.354414	0.237	0.33	1	5
Pkib	0.00519608	0.52453	0.174	0.256	1	5
Pnisr	0.0055914	0.279874	0.199	0.284	1	5
Prpf4b	0.00568582	0.644675	0.174	0.251	1	5
Arglu1	0.00574252	0.439771	0.205	0.289	1	5
Pdia3	0.0059379	0.429144	0.311	0.412	1	5
Prnp	0.00612971	0.318765	0.263	0.343	1	5
Krt78	0.00616424	0.858365	0.417	0.379	1	5
Gltp	0.00637542	0.301495	0.601	0.692	1	5
Pomp	0.00658784	0.314317	0.273	0.362	1	5
Dsc3	0.00677539	0.476658	0.609	0.615	1	5
Rtf1	0.00679182	0.539422	0.179	0.263	1	5
Zfp91	0.00709657	0.350293	0.263	0.35	1	5
St13	0.00711839	0.49675	0.212	0.291	1	5
Anp32b	0.00822952	0.256876	0.275	0.369	1	5
Rab10	0.00834803	0.272637	0.293	0.385	1	5
Mark2	0.00849594	0.367174	0.199	0.273	1	5
Prpf40a	0.00914122	0.410271	0.247	0.337	1	5
Rps20	0.00950589	0.436902	0.758	0.806	1	5
Smpd3	7.69471e-240	2.46752	0.851	0.074	9.74997e-236	6
Spns2	1.14385e-220	1.82028	0.546	0.026	1.44937e-216	6
Ly6m	3.07527e-202	3.41949	0.874	0.105	3.89668e-198	6
Prdm1	2.76234e-193	2.18497	0.678	0.055	3.50016e-189	6
Gm14137	1.10395e-192	1.91822	0.437	0.017	1.39881e-188	6
Btc	8.97847e-191	3.80679	0.856	0.111	1.13766e-186	6
Il18	3.21755e-182	2.72838	0.776	0.088	4.07696e-178	6
Fmo2	8.39461e-180	2.33006	0.534	0.034	1.06368e-175	6
Lipn	6.08405e-179	1.73193	0.391	0.015	7.7091e-175	6
5430427M07Rik	1.68811e-178	2.0467	0.316	0.007	2.139e-174	6
Rnf227	6.7473e-169	3.18074	0.96	0.176	8.5495e-165	6
Fgf22	3.46422e-168	1.67064	0.448	0.024	4.38952e-164	6
Klk9	8.16402e-160	1.99583	0.626	0.058	1.03446e-155	6
Tmprss11f	4.05626e-157	1.89601	0.684	0.075	5.13968e-153	6
Smap2	6.44639e-148	2.3834	0.822	0.126	8.16822e-144	6
[truncated: 1,502 more rows]
