# Supplementary material for: VDR is an essential regulator of hair follicle regression through the progression of cell death
Source: Life Sci Alliance. 2023 Sep 6;6(11):e202302014. doi: 10.26508/lsa.202302014 (PMC10485823; doi:10.26508/lsa.202302014)
Supplement: Supplementary file 4 [file LSA-2023-02014_TableS2.xlsx]

## Sheet: Sheet1
Gene	5' Forward	5' Reverse
Gapdh	CCTGGAGAAACCTGCCAAGTATG	AGAGTGGGAGTTGCTGTTGAAGTC
Fgf7	AGCGGAGGGGAAATGTTCG	TCCAGCCTTTCTTGGTTACTGAGA
Fgf10	ATTCCCCCTGTATGCATCCTAAC	TTCCCACGGAGGCAGAACTC
Wnt10a	AGGTCAGCACCCAACGAC	GACGCACACACACCTCCA
Wnt10b	TTCGACATGCTGGAGGAGCC	CTCACCGGGAAGTTTAAGGC
Krt14cre	AACATGCCTGCCGGGGTCTG	CAATGTATGTGAAAGGGTTT
Vdr_deleted	AAAGACACTGGCTGCCAACC	TGACAGTGCCCTGTTCTTCC
