# Supplementary material for: VDR is an essential regulator of hair follicle regression through the progression of cell death
Source: Life Sci Alliance. 2023 Sep 6;6(11):e202302014. doi: 10.26508/lsa.202302014 (PMC10485823; doi:10.26508/lsa.202302014)
Supplement: Supplementary file 5 [file LSA-2023-02014_TableS3.xlsx]

## Sheet: Antibodies
Antibody	Host	Dilution ratio	Source	Identifier
Loricrin	Rabbit	1:200	BioLegend	Cat# 905104
Keratin 14	Chicken	1:500	BioLegend	Cat# 906004
Keratin 6A	Rabbit	1:500	BioLegend	Cat# 905701
Keratin 10	Rabbit	1:250	BioLegend	Cat# 905404
Cleaved Caspase-3	Rabbit	1:250	R&D Systems	Cat# MAB835
Perilipin	Rabbit	1:200	Cell Signaling Technology	Cat# 9349
Gata3	Rabbit	1:200	Cell Signaling Technology	Cat# 5852
Gata3	Rat	1:200	Invitrogen	Cat# 14-9966-82
Dst	Rabbit	1:200	Proteintech	Cat# 14-9966-83
Sox9	Rabbit	1:200	Millipore	Cat# AB5535
Col17	Rabbit	1:200	Abcam	Cat# ab186415
Blimp1	Rat	1:200	Invitrogen	Cat# 14-5963-82
Foxc1	Rabbit	1:200	Cell Signaling Technology	Cat# 8758
Vdr	Rabbit	1:250	Cell Signaling Technology	Cat# 12550
Alexa Fluor Plus 647-conjugated donkey anti-rabbit IgG		1:2000	Invitrogen	Cat# A32795
Alexa Fluor Plus 555-conjugated goat anti-rabbit IgG		1:2000	Invitrogen	Cat# A32732
Alexa Fluor Plus 488-conjugated goat anti-chicken IgG		1:2000	Invitrogen	Cat# A32931
Alexa Fluor 594-conjugated goat anti-chicken IgG		1:2000	Invitrogen	Cat# A11042
Alexa Fluor 594-conjugated donkey anti-rat IgG		1:2000	Invitrogen	Cat# A21209
